# Supplementary material for: Poly[di-μ2-acetato-diaquabis(2,2′-bi­pyridine)bis(μ3-5-nitroisophthalato)tricobalt(II)]
Source: Acta Crystallogr Sect E Struct Rep Online. 2009 Apr 10;65(Pt 5):m510. doi: 10.1107/S1600536809012562 (PMC2977571; doi:10.1107/S1600536809012562)
Supplement: Supplementary file 1 [file e-65-0m510-sup1.cif]

##############################################################################
###                                                                        ###
###        Electronic paper (Acta Crystallographica Section E)             ###
###                                                                        ###
##############################################################################
#                                                                            #
# This CIF contains the data in a paper accepted for publication in Acta     #
# Crystallographica Section E. It conforms to the requirements of Notes      #
# for Authors for Section E, and has been peer reviewed under the auspices   #
# of the IUCr Commission on Journals.                                        #
#                                                                            #
# Full details of the Crystallographic Information File format               #
# are given in the paper "The Crystallographic Information File (CIF):       #
# a New Standard Archive File for Crystallography" by S. R. Hall, F. H.      #
# Allen and I. D. Brown [Acta Cryst. (1991), A47, 655-685].                  #
#                                                                            #
# The current version of the core CIF dictionary is obtainable from          #
# ftp://ftp.iucr.org/pub/cif_core.dic. The current version number is 2.4.    #
#                                                                            #
# Software is freely available for graphical display of the structure(s) in  #
# this CIF.  For information consult the CIF home page http://www.iucr.org/  #
# cif/home.html                                                              #
#                                                                            #
# This file may be used for bona fide research purposes within the           #
# scientific community so long as proper attribution is given to the journal # 
# article from which it was obtained.                                        #
#                                                                            #
##############################################################################
                                             
data_I
_audit_creation_method     SHELXL-97
_chemical_name_systematic
;
Poly[di-\m~2~-acetato-diaquabis(2,2'-bipyridine)bis(\m~3~-5-\
nitroisophthalato)tricobalt(II)]
;
_chemical_name_common     ?
_chemical_formula_moiety     'C40 H32 Co3 N6 O18'
_chemical_formula_sum     'C40 H32 Co3 N6 O18'
_chemical_formula_iupac
                          '[Co3 (C8 H3 N O6)2 (C2 H3 O2)2 (C10 H8 N2)2 (H2 O)2]'
_chemical_formula_weight     1061.51
_chemical_melting_point     ?
_symmetry_cell_setting     'Triclinic'
_symmetry_space_group_name_H-M     P-1
loop_
    _symmetry_equiv_pos_as_xyz
    'x, y, z'
    '-x, -y, -z'
_cell_length_a     10.00840(10)
_cell_length_b     10.07810(10)
_cell_length_c     11.39410(10)
_cell_angle_alpha     81.1960(10)
_cell_angle_beta     67.6850(10)
_cell_angle_gamma     69.4720(10)
_cell_volume     995.430(17)
_cell_formula_units_Z     1
_cell_measurement_reflns_used     10424
_cell_measurement_theta_min     1.94
_cell_measurement_theta_max     25.5
_cell_measurement_temperature     296(2)
_exptl_crystal_description     plate
_exptl_crystal_colour     red
_exptl_crystal_size_max     0.26
_exptl_crystal_size_mid     0.13
_exptl_crystal_size_min     0.10
_exptl_crystal_density_diffrn     1.771
_exptl_crystal_density_meas     ?
_exptl_crystal_density_method     'not measured'
_exptl_crystal_F_000     539
_exptl_absorpt_coefficient_mu     1.327
_exptl_absorpt_correction_type     multi-scan
_exptl_absorpt_process_details     '(SADABS; Bruker, 2002)'
_exptl_absorpt_correction_T_min     0.7241
_exptl_absorpt_correction_T_max     0.8832
_exptl_special_details
;
 ?
;
_diffrn_ambient_temperature     296(2)
_diffrn_radiation_type     MoK\a
_diffrn_radiation_wavelength     0.71073
_diffrn_radiation_source     'fine-focus sealed tube'
_diffrn_radiation_monochromator     graphite
_diffrn_measurement_device_type     'Bruker SMART 1K CCD'
_diffrn_measurement_method     phi/omega
_diffrn_detector_area_resol_mean     ?
_diffrn_reflns_number     10424
_diffrn_reflns_av_R_equivalents     0.0198
_diffrn_reflns_av_sigmaI/netI     0.0213
_diffrn_reflns_theta_min     1.93
_diffrn_reflns_theta_max     25.50
_diffrn_reflns_theta_full     25.50
_diffrn_measured_fraction_theta_max     0.994
_diffrn_measured_fraction_theta_full     0.994
_diffrn_reflns_limit_h_min     -12
_diffrn_reflns_limit_h_max     12
_diffrn_reflns_limit_k_min     -12
_diffrn_reflns_limit_k_max     12
_diffrn_reflns_limit_l_min     -13
_diffrn_reflns_limit_l_max     13
_diffrn_standards_number     ?
_diffrn_standards_interval_count     ?
_diffrn_standards_interval_time     ?
_diffrn_standards_decay_%     ?
_refine_special_details
;
 Refinement of F^2^ against ALL reflections.  The weighted R-factor wR and
 goodness of fit S are based on F^2^, conventional R-factors R are based
 on F, with F set to zero for negative F^2^. The threshold expression of
 F^2^ > 2sigma(F^2^) is used only for calculating R-factors(gt) etc. and is
 not relevant to the choice of reflections for refinement.  R-factors based
 on F^2^ are statistically about twice as large as those based on F, and R-
 factors based on ALL data will be even larger.
;
_reflns_number_total     3679
_reflns_number_gt     3296
_reflns_threshold_expression     I>2\s(I)
_refine_ls_structure_factor_coef     Fsqd
_refine_ls_matrix_type     full
_refine_ls_R_factor_all     0.0344
_refine_ls_R_factor_gt     0.0299
_refine_ls_wR_factor_gt     0.0744
_refine_ls_wR_factor_ref     0.0773
_refine_ls_goodness_of_fit_ref     1.027
_refine_ls_restrained_S_all     1.027
_refine_ls_number_reflns     3679
_refine_ls_number_parameters     310
_refine_ls_number_restraints     3
_refine_ls_hydrogen_treatment     mixed
_refine_ls_weighting_scheme     calc
_refine_ls_weighting_details
         'calc w=1/[\s^2^(Fo^2^)+(0.0358P)^2^+1.0580P] where P=(Fo^2^+2Fc^2^)/3'
_atom_sites_solution_hydrogens     geom
_atom_sites_solution_primary     direct
_atom_sites_solution_secondary     difmap
_refine_ls_shift/su_max     0.000
_refine_ls_shift/su_mean     0.000
_refine_diff_density_max     0.531
_refine_diff_density_min     -0.452
_refine_ls_extinction_method     none
_refine_ls_extinction_coef     ?
loop_
    _atom_type_symbol
    _atom_type_description
    _atom_type_scat_dispersion_real
    _atom_type_scat_dispersion_imag
    _atom_type_scat_source
    'C' 'C' 0.0033 0.0016
                         'International Tables Vol C Tables 4.2.6.8 and 6.1.1.4'
    'H' 'H' 0.0000 0.0000
                         'International Tables Vol C Tables 4.2.6.8 and 6.1.1.4'
    'N' 'N' 0.0061 0.0033
                         'International Tables Vol C Tables 4.2.6.8 and 6.1.1.4'
    'O' 'O' 0.0106 0.0060
                         'International Tables Vol C Tables 4.2.6.8 and 6.1.1.4'
    'Co' 'Co' 0.3494 0.9721
                         'International Tables Vol C Tables 4.2.6.8 and 6.1.1.4'
_computing_data_collection     'SMART (Bruker, 2002)'
_computing_cell_refinement     'SAINT (Bruker, 2002)'
_computing_data_reduction     'SAINT (Bruker, 2002)'
_computing_structure_solution     'SHELXS97 (Sheldrick, 2008)'
_computing_structure_refinement     'SHELXL97 (Sheldrick, 2008)'
_computing_molecular_graphics     'Ortep-3 for Windows (Farrugia, 1997)'
_computing_publication_material     'PLATON (Spek, 2009)'
loop_
    _atom_site_type_symbol
    _atom_site_label
    _atom_site_fract_x
    _atom_site_fract_y
    _atom_site_fract_z
    _atom_site_U_iso_or_equiv
    _atom_site_adp_type
    _atom_site_calc_flag
    _atom_site_refinement_flags
    _atom_site_occupancy
    _atom_site_disorder_assembly
    _atom_site_disorder_group
    Co Co1 0.0000 1.0000 0.5000 0.02056(11) Uani d S 1 . .
    Co Co2 0.29863(3) 0.66172(3) 0.34001(3) 0.02348(10) Uani d . 1 . .
    N N1 0.5014(2) 0.4947(2) 0.26205(19) 0.0264(4) Uani d . 1 . .
    N N2 0.2395(2) 0.5533(2) 0.23098(19) 0.0271(4) Uani d . 1 . .
    C C6 0.3533(3) 0.4463(2) 0.1610(2) 0.0259(5) Uani d . 1 . .
    O O1 0.38924(18) 0.74188(17) 0.43457(16) 0.0283(4) Uani d . 1 . .
    O O9 0.10814(18) 0.86327(17) 0.34394(15) 0.0263(4) Uani d . 1 . .
    C C11 0.5544(3) 0.8074(2) 0.5603(2) 0.0218(5) Uani d . 1 . .
    H H11A 0.6088 0.7353 0.5017 0.026 Uiso calc R 1 . .
    C C17 0.3124(3) 0.8272(2) 0.5243(2) 0.0233(5) Uani d . 1 . .
    C C16 0.3980(3) 0.8686(2) 0.5891(2) 0.0219(5) Uani d . 1 . .
    C C19 0.8024(3) 0.7950(3) 0.5801(2) 0.0269(5) Uani d . 1 . .
    C C12 0.6310(3) 0.8526(2) 0.6180(2) 0.0233(5) Uani d . 1 . .
    O O3 0.8695(2) 0.67757(19) 0.5289(2) 0.0414(5) Uani d . 1 . .
    C C5 0.5033(3) 0.4180(2) 0.1738(2) 0.0256(5) Uani d . 1 . .
    C C4 0.6363(3) 0.3199(3) 0.1018(2) 0.0337(6) Uani d . 1 . .
    H H4A 0.6361 0.2703 0.0395 0.040 Uiso calc R 1 . .
    C C14 0.3935(3) 1.0141(2) 0.7364(2) 0.0273(5) Uani d . 1 . .
    C C13 0.5491(3) 0.9578(3) 0.7079(2) 0.0272(5) Uani d . 1 . .
    H H13A 0.5977 0.9894 0.7478 0.033 Uiso calc R 1 . .
    C C15 0.3160(3) 0.9740(2) 0.6786(2) 0.0262(5) Uani d . 1 . .
    H H15A 0.2114 1.0163 0.6989 0.031 Uiso calc R 1 . .
    C C9 0.0689(3) 0.5133(3) 0.1519(3) 0.0382(6) Uani d . 1 . .
    H H9A -0.0288 0.5389 0.1495 0.046 Uiso calc R 1 . .
    C C7 0.3293(3) 0.3687(3) 0.0849(3) 0.0352(6) Uani d . 1 . .
    H H7A 0.4092 0.2951 0.0369 0.042 Uiso calc R 1 . .
    C C10 0.1008(3) 0.5858(3) 0.2260(3) 0.0328(6) Uani d . 1 . .
    H H10A 0.0225 0.6601 0.2742 0.039 Uiso calc R 1 . .
    C C1 0.6309(3) 0.4698(3) 0.2832(3) 0.0327(6) Uani d . 1 . .
    H H1A 0.6295 0.5217 0.3447 0.039 Uiso calc R 1 . .
    C C8 0.1844(3) 0.4028(3) 0.0818(3) 0.0406(7) Uani d . 1 . .
    H H8A 0.1652 0.3512 0.0324 0.049 Uiso calc R 1 . .
    C C2 0.7661(3) 0.3707(3) 0.2180(3) 0.0379(6) Uani d . 1 . .
    H H2A 0.8533 0.3539 0.2369 0.046 Uiso calc R 1 . .
    N N3 0.3069(3) 1.1250(3) 0.8321(2) 0.0462(6) Uani d . 1 . .
    C C3 0.7690(3) 0.2970(3) 0.1241(3) 0.0392(6) Uani d . 1 . .
    H H3A 0.8598 0.2323 0.0761 0.047 Uiso calc R 1 . .
    O O6 0.1710(3) 1.1769(3) 0.8577(3) 0.0776(9) Uani d . 1 . .
    O O2 0.17072(18) 0.88101(19) 0.56665(16) 0.0318(4) Uani d . 1 . .
    O O4 0.8652(2) 0.8704(2) 0.60355(17) 0.0369(4) Uani d . 1 . .
    O O5 0.3732(3) 1.1514(4) 0.8890(3) 0.1161(15) Uani d . 1 . .
    O O1W 0.17349(19) 0.56964(19) 0.50084(18) 0.0318(4) Uani d D 1 . .
    H H1WA 0.0831(15) 0.620(2) 0.523(3) 0.048 Uiso d D 1 . .
    H H1WB 0.180(3) 0.4895(15) 0.486(3) 0.048 Uiso d D 1 . .
    O O8 0.31763(19) 0.80788(18) 0.17845(16) 0.0334(4) Uani d . 1 . .
    C C32 0.1871(3) 0.8911(2) 0.2305(2) 0.0263(5) Uani d . 1 . .
    C C33 0.1213(4) 1.0190(3) 0.1602(3) 0.0468(7) Uani d . 1 . .
    H H33A 0.1949 1.0239 0.0772 0.070 Uiso calc R 1 . .
    H H33B 0.0952 1.1025 0.2056 0.070 Uiso calc R 1 . .
    H H33C 0.0314 1.0129 0.1524 0.070 Uiso calc R 1 . .
loop_
    _atom_site_aniso_label
    _atom_site_aniso_U_11
    _atom_site_aniso_U_22
    _atom_site_aniso_U_33
    _atom_site_aniso_U_12
    _atom_site_aniso_U_13
    _atom_site_aniso_U_23
    Co1 0.0155(2) 0.0220(2) 0.0263(2) -0.00532(16) -0.00810(17) -0.00619(17)
    Co2 0.02330(17) 0.02240(17) 0.02775(18) -0.00702(13) -0.01024(13)
                                                                    -0.00655(13)
    N1 0.0258(10) 0.0226(10) 0.0315(11) -0.0068(8) -0.0108(8) -0.0030(8)
    N2 0.0270(10) 0.0274(10) 0.0295(11) -0.0090(8) -0.0106(9) -0.0057(8)
    C6 0.0327(13) 0.0215(11) 0.0249(12) -0.0087(10) -0.0114(10) -0.0010(9)
    O1 0.0230(8) 0.0311(9) 0.0350(9) -0.0075(7) -0.0115(7) -0.0123(7)
    O9 0.0279(9) 0.0240(8) 0.0270(9) -0.0078(7) -0.0085(7) -0.0052(7)
    C11 0.0251(11) 0.0195(11) 0.0236(11) -0.0089(9) -0.0092(9) -0.0022(9)
    C17 0.0251(12) 0.0214(11) 0.0255(12) -0.0074(9) -0.0121(9) 0.0016(9)
    C16 0.0243(11) 0.0212(11) 0.0221(11) -0.0085(9) -0.0093(9) -0.0001(9)
    C19 0.0258(12) 0.0310(13) 0.0279(12) -0.0145(10) -0.0099(10) 0.0027(10)
    C12 0.0256(12) 0.0219(11) 0.0256(11) -0.0115(9) -0.0099(9) 0.0020(9)
    O3 0.0261(9) 0.0334(10) 0.0636(13) -0.0083(8) -0.0114(9) -0.0124(9)
    C5 0.0301(12) 0.0213(11) 0.0248(12) -0.0083(10) -0.0093(10) 0.0005(9)
    C4 0.0369(14) 0.0273(13) 0.0303(13) -0.0046(11) -0.0087(11) -0.0040(10)
    C14 0.0327(13) 0.0255(12) 0.0241(12) -0.0113(10) -0.0063(10) -0.0070(10)
    C13 0.0337(13) 0.0317(13) 0.0246(12) -0.0182(11) -0.0113(10) -0.0029(10)
    C15 0.0239(12) 0.0250(12) 0.0274(12) -0.0058(9) -0.0073(9) -0.0040(10)
    C9 0.0380(15) 0.0400(15) 0.0478(16) -0.0155(12) -0.0235(13) -0.0031(13)
    C7 0.0434(15) 0.0287(13) 0.0365(14) -0.0074(11) -0.0180(12) -0.0090(11)
    C10 0.0288(13) 0.0325(13) 0.0387(14) -0.0082(11) -0.0117(11) -0.0098(11)
    C1 0.0318(13) 0.0284(13) 0.0433(15) -0.0104(11) -0.0180(11) -0.0015(11)
    C8 0.0552(18) 0.0359(15) 0.0451(16) -0.0165(13) -0.0280(14) -0.0090(12)
    C2 0.0274(13) 0.0329(14) 0.0530(17) -0.0102(11) -0.0160(12) 0.0063(13)
    N3 0.0444(15) 0.0481(14) 0.0441(14) -0.0132(12) -0.0057(11) -0.0256(12)
    C3 0.0300(14) 0.0309(14) 0.0419(15) -0.0007(11) -0.0053(12) -0.0006(12)
    O6 0.0595(16) 0.0778(18) 0.0809(18) 0.0265(13) -0.0342(14) -0.0527(15)
    O2 0.0200(8) 0.0421(10) 0.0341(9) -0.0035(7) -0.0137(7) -0.0073(8)
    O4 0.0339(10) 0.0497(11) 0.0392(10) -0.0286(9) -0.0109(8) -0.0037(9)
    O5 0.0539(16) 0.176(3) 0.130(3) -0.0378(19) 0.0024(16) -0.128(3)
    O1W 0.0276(9) 0.0288(9) 0.0382(10) -0.0091(7) -0.0093(8) -0.0044(8)
    O8 0.0297(9) 0.0333(9) 0.0322(9) -0.0078(8) -0.0055(8) -0.0059(8)
    C32 0.0309(13) 0.0255(12) 0.0277(12) -0.0107(10) -0.0125(10) -0.0058(10)
    C33 0.0542(18) 0.0416(16) 0.0379(16) -0.0079(14) -0.0182(14) 0.0054(13)
_geom_special_details
;
 All esds (except the esd in the dihedral angle between two l.s. planes)
 are estimated using the full covariance matrix.  The cell esds are taken
 into account individually in the estimation of esds in distances, angles
 and torsion angles; correlations between esds in cell parameters are only
 used when they are defined by crystal symmetry.  An approximate (isotropic)
 treatment of cell esds is used for estimating esds involving l.s. planes.
;
loop_
    _geom_bond_atom_site_label_1
    _geom_bond_atom_site_label_2
    _geom_bond_site_symmetry_2
    _geom_bond_distance
    _geom_bond_publ_flag
    Co1 O2 . 2.0503(16) ?
    Co1 O2 2_576 2.0503(16) ?
    Co1 O9 2_576 2.1153(15) ?
    Co1 O9 . 2.1153(15) ?
    Co1 O4 1_455 2.1154(17) ?
    Co1 O4 2_676 2.1154(17) ?
    Co2 O1 . 2.0392(15) ?
    Co2 O1W . 2.0831(18) ?
    Co2 N1 . 2.1053(19) ?
    Co2 N2 . 2.1249(19) ?
    Co2 O8 . 2.1668(18) ?
    Co2 O9 . 2.2382(16) ?
    N1 C1 . 1.338(3) ?
    N1 C5 . 1.350(3) ?
    N2 C10 . 1.331(3) ?
    N2 C6 . 1.345(3) ?
    C6 C7 . 1.385(3) ?
    C6 C5 . 1.487(3) ?
    O1 C17 . 1.259(3) ?
    O9 C32 . 1.281(3) ?
    C11 C16 . 1.391(3) ?
    C11 C12 . 1.395(3) ?
    C11 H11A . 0.9300 ?
    C17 O2 . 1.248(3) ?
    C17 C16 . 1.508(3) ?
    C16 C15 . 1.388(3) ?
    C19 O3 . 1.244(3) ?
    C19 O4 . 1.252(3) ?
    C19 C12 . 1.510(3) ?
    C12 C13 . 1.390(3) ?
    C5 C4 . 1.384(3) ?
    C4 C3 . 1.381(4) ?
    C4 H4A . 0.9300 ?
    C14 C15 . 1.375(3) ?
    C14 C13 . 1.380(4) ?
    C14 N3 . 1.471(3) ?
    C13 H13A . 0.9300 ?
    C15 H15A . 0.9300 ?
    C9 C8 . 1.372(4) ?
    C9 C10 . 1.380(4) ?
    C9 H9A . 0.9300 ?
    C7 C8 . 1.382(4) ?
    C7 H7A . 0.9300 ?
    C10 H10A . 0.9300 ?
    C1 C2 . 1.377(4) ?
    C1 H1A . 0.9300 ?
    C8 H8A . 0.9300 ?
    C2 C3 . 1.380(4) ?
    C2 H2A . 0.9300 ?
    N3 O5 . 1.199(3) ?
    N3 O6 . 1.206(3) ?
    C3 H3A . 0.9300 ?
    O4 Co1 1_655 2.1154(17) ?
    O1W H1WA . 0.826(10) ?
    O1W H1WB . 0.824(10) ?
    O8 C32 . 1.248(3) ?
    C32 C33 . 1.493(4) ?
    C33 H33A . 0.9600 ?
    C33 H33B . 0.9600 ?
    C33 H33C . 0.9600 ?
loop_
    _geom_angle_atom_site_label_1
    _geom_angle_atom_site_label_2
    _geom_angle_atom_site_label_3
    _geom_angle_site_symmetry_1
    _geom_angle_site_symmetry_3
    _geom_angle
    _geom_angle_publ_flag
    O2 Co1 O2 . 2_576 180.0 ?
    O2 Co1 O9 . 2_576 92.58(6) ?
    O2 Co1 O9 2_576 2_576 87.42(6) ?
    O2 Co1 O9 . . 87.42(6) ?
    O2 Co1 O9 2_576 . 92.58(6) ?
    O9 Co1 O9 2_576 . 180.0000(10)
                                 ?
    O2 Co1 O4 . 1_455 90.67(7) ?
    O2 Co1 O4 2_576 1_455 89.33(7) ?
    O9 Co1 O4 2_576 1_455 88.72(7) ?
    O9 Co1 O4 . 1_455 91.28(7) ?
    O2 Co1 O4 . 2_676 89.33(7) ?
    O2 Co1 O4 2_576 2_676 90.67(7) ?
    O9 Co1 O4 2_576 2_676 91.28(7) ?
    O9 Co1 O4 . 2_676 88.72(7) ?
    O4 Co1 O4 1_455 2_676 180.0 ?
    O1 Co2 O1W . . 94.98(7) ?
    O1 Co2 N1 . . 94.01(7) ?
    O1W Co2 N1 . . 103.72(7) ?
    O1 Co2 N2 . . 170.78(7) ?
    O1W Co2 N2 . . 87.41(7) ?
    N1 Co2 N2 . . 76.77(7) ?
    O1 Co2 O8 . . 98.32(7) ?
    O1W Co2 O8 . . 152.53(7) ?
    N1 Co2 O8 . . 99.22(7) ?
    N2 Co2 O8 . . 83.29(7) ?
    O1 Co2 O9 . . 94.50(6) ?
    O1W Co2 O9 . . 95.80(7) ?
    N1 Co2 O9 . . 157.91(7) ?
    N2 Co2 O9 . . 94.12(7) ?
    O8 Co2 O9 . . 59.37(6) ?
    C1 N1 C5 . . 118.4(2) ?
    C1 N1 Co2 . . 124.99(16) ?
    C5 N1 Co2 . . 116.21(15) ?
    C10 N2 C6 . . 119.0(2) ?
    C10 N2 Co2 . . 124.78(16) ?
    C6 N2 Co2 . . 116.22(15) ?
    N2 C6 C7 . . 121.6(2) ?
    N2 C6 C5 . . 114.8(2) ?
    C7 C6 C5 . . 123.6(2) ?
    C17 O1 Co2 . . 124.66(14) ?
    C32 O9 Co1 . . 126.76(14) ?
    C32 O9 Co2 . . 88.61(13) ?
    Co1 O9 Co2 . . 121.97(8) ?
    C16 C11 C12 . . 121.0(2) ?
    C16 C11 H11A . . 119.5 ?
    C12 C11 H11A . . 119.5 ?
    O2 C17 O1 . . 126.4(2) ?
    O2 C17 C16 . . 116.0(2) ?
    O1 C17 C16 . . 117.6(2) ?
    C15 C16 C11 . . 119.6(2) ?
    C15 C16 C17 . . 117.9(2) ?
    C11 C16 C17 . . 122.5(2) ?
    O3 C19 O4 . . 125.4(2) ?
    O3 C19 C12 . . 118.0(2) ?
    O4 C19 C12 . . 116.6(2) ?
    C13 C12 C11 . . 119.5(2) ?
    C13 C12 C19 . . 119.0(2) ?
    C11 C12 C19 . . 121.4(2) ?
    N1 C5 C4 . . 121.7(2) ?
    N1 C5 C6 . . 115.1(2) ?
    C4 C5 C6 . . 123.2(2) ?
    C3 C4 C5 . . 119.0(2) ?
    C3 C4 H4A . . 120.5 ?
    C5 C4 H4A . . 120.5 ?
    C15 C14 C13 . . 123.5(2) ?
    C15 C14 N3 . . 118.4(2) ?
    C13 C14 N3 . . 118.1(2) ?
    C14 C13 C12 . . 118.1(2) ?
    C14 C13 H13A . . 120.9 ?
    C12 C13 H13A . . 120.9 ?
    C14 C15 C16 . . 118.3(2) ?
    C14 C15 H15A . . 120.9 ?
    C16 C15 H15A . . 120.9 ?
    C8 C9 C10 . . 118.6(2) ?
    C8 C9 H9A . . 120.7 ?
    C10 C9 H9A . . 120.7 ?
    C8 C7 C6 . . 118.7(2) ?
    C8 C7 H7A . . 120.7 ?
    C6 C7 H7A . . 120.7 ?
    N2 C10 C9 . . 122.5(2) ?
    N2 C10 H10A . . 118.8 ?
    C9 C10 H10A . . 118.8 ?
    N1 C1 C2 . . 123.0(2) ?
    N1 C1 H1A . . 118.5 ?
    C2 C1 H1A . . 118.5 ?
    C9 C8 C7 . . 119.6(2) ?
    C9 C8 H8A . . 120.2 ?
    C7 C8 H8A . . 120.2 ?
    C1 C2 C3 . . 118.4(2) ?
    C1 C2 H2A . . 120.8 ?
    C3 C2 H2A . . 120.8 ?
    O5 N3 O6 . . 122.5(3) ?
    O5 N3 C14 . . 117.9(3) ?
    O6 N3 C14 . . 119.3(2) ?
    C2 C3 C4 . . 119.5(2) ?
    C2 C3 H3A . . 120.3 ?
    C4 C3 H3A . . 120.3 ?
    C17 O2 Co1 . . 138.15(16) ?
    C19 O4 Co1 . 1_655 137.23(17) ?
    Co2 O1W H1WA . . 109(2) ?
    Co2 O1W H1WB . . 111(2) ?
    H1WA O1W H1WB . . 109(2) ?
    C32 O8 Co2 . . 92.74(15) ?
    O8 C32 O9 . . 119.2(2) ?
    O8 C32 C33 . . 120.5(2) ?
    O9 C32 C33 . . 120.2(2) ?
    C32 C33 H33A . . 109.5 ?
    C32 C33 H33B . . 109.5 ?
    H33A C33 H33B . . 109.5 ?
    C32 C33 H33C . . 109.5 ?
    H33A C33 H33C . . 109.5 ?
    H33B C33 H33C . . 109.5 ?
loop_
    _geom_hbond_atom_site_label_D
    _geom_hbond_atom_site_label_H
    _geom_hbond_atom_site_label_A
    _geom_hbond_site_symmetry_A
    _geom_hbond_distance_DH
    _geom_hbond_distance_HA
    _geom_hbond_distance_DA
    _geom_hbond_angle_DHA
    _geom_hbond_publ_flag
    O1W H1WA O3 1_455 0.83(2) 1.99(2) 2.755(3) 154(2) yes
    O1W H1WB O3 2_666 0.826(18) 1.96(2) 2.762(3) 163(3) yes
data_added_by_encifer
_journal_date_recd_electronic     2009-04-01
_journal_date_accepted     2009-04-03
_journal_name_full     'Acta Crystallographica, Section E'
_journal_year     2009
_journal_volume     65
_journal_issue      5
_journal_page_first     m510
_journal_page_last     m510
_journal_paper_category     QM
_journal_coeditor_code     BT2923
_publ_contact_author_name     Hong-Yin,He
_publ_contact_author_address
;
Biological and chemical Engineering School of Jiaxing univeisity
Jiaxing China 314001
;
_publ_contact_author_email     hhy123@163.com
_publ_contact_author_fax     ?
_publ_contact_author_phone     ?
_publ_section_title
;
Poly[di-\m~2~-acetato-diaquabis(2,2'-bipyridine)bis(\m~3~-5-\
nitroisophthalato)tricobalt(II)]
;
loop_
    _publ_author_name
    _publ_author_footnote
    _publ_author_address
    'Wang, Hai-Dong' .
;
Biological and Chemical Engineering School of Jiaxing University
Jiaxing 314001
People's Republic of China
;
    'Li, Min-Min' .
;
Biological and Chemical Engineering School of Jiaxing University
Jiaxing 314001
People's Republic of China
;
    'He, Hong-Yin' .
;
Biological and Chemical Engineering School of Jiaxing University
Jiaxing 314001
People's Republic of China
;
_publ_section_synopsis     .
