# Supplementary material for: Poly[di-μ2-acetato-diaquabis(2,2′-bi­pyridine)bis(μ3-5-nitroisophthalato)tricobalt(II)]
Source: Acta Crystallogr Sect E Struct Rep Online. 2009 Apr 10;65(Pt 5):m510. doi: 10.1107/S1600536809012562 (PMC2977571; doi:10.1107/S1600536809012562)
Supplement: Supplementary file 2 [file e-65-0m510-Isup2.hkl]

#
# h,k,l, Fc-squared, Fo-squared, sigma(Fo-squared) and status flag
#
data_I
_shelx_title ' 090305b_0m in P-1'
_shelx_refln_list_code          4
_shelx_F_calc_maximum      219.44
_exptl_crystal_F_000       539.00
_reflns_d_resolution_high  0.8255
 
loop_
 _symmetry_equiv_pos_as_xyz
 'x, y, z'
 '-x, -y, -z'
 
_cell_length_a    10.0084
_cell_length_b    10.0781
_cell_length_c    11.3941
_cell_angle_alpha  81.196
_cell_angle_beta   67.685
_cell_angle_gamma  69.472
 
_shelx_F_squared_multiplier     1.000
 
loop_
 _refln_index_h
 _refln_index_k
 _refln_index_l
 _refln_F_squared_calc
 _refln_F_squared_meas
 _refln_F_squared_sigma
 _refln_observed_status
   1   0   0      686.00      666.68     12.65 o
   2   0   0     5590.51     5600.49     65.72 o
   3   0   0      644.01      610.37      6.97 o
   4   0   0     1314.31     1508.61     14.91 o
   5   0   0       70.39       62.91      4.71 o
   6   0   0     2071.63     2143.08     19.25 o
   7   0   0      414.45      426.60      6.81 o
   8   0   0        5.58        3.98      1.86 o
   9   0   0        1.69       -0.38      3.38 o
  10   0   0      665.22      665.71     24.67 o
 -10   1   0       42.30       45.57      6.22 o
  -9   1   0      894.75      904.86     19.95 o
  -8   1   0        9.75        5.63      3.26 o
  -7   1   0      439.34      562.03     19.15 o
  -6   1   0      504.74      552.25      7.46 o
  -5   1   0      704.66      737.05      8.39 o
  -4   1   0     3207.25     3469.61     27.47 o
  -3   1   0     2132.85     2119.26     19.51 o
  -2   1   0     4282.24     4290.47     58.31 o
   1   1   0     7441.74     7638.45     89.59 o
   2   1   0        2.96        2.40      1.11 o
   3   1   0      430.86      414.02      5.23 o
   4   1   0      561.48      526.01      7.71 o
   5   1   0     2345.60     2421.18     20.41 o
   6   1   0        4.43        1.04      1.61 o
   7   1   0      863.44      841.94     10.07 o
   8   1   0      270.77      279.29      5.80 o
   9   1   0       11.40        7.30      2.52 o
  10   1   0       16.76       17.21      6.11 o
  -9   2   0       17.38        7.08      4.25 o
  -8   2   0      475.06      523.12     14.44 o
  -6   2   0        0.86       -0.61      1.46 o
  -5   2   0      909.43      913.52     14.61 o
  -4   2   0     1509.79     1403.08     15.64 o
  -3   2   0      650.51      761.46      8.65 o
  -2   2   0      980.24      979.18     11.66 o
  -1   2   0     7911.60     7920.53     89.96 o
   0   2   0      758.55      735.43     10.04 o
   2   2   0     9665.92    10090.40     81.67 o
   3   2   0       54.31       59.75      1.89 o
   4   2   0      165.05      178.05      3.20 o
   5   2   0       14.92        2.81      1.09 o
   6   2   0      851.18      832.43      9.42 o
   8   2   0      182.10      167.58      4.55 o
   9   2   0       73.65       74.50      4.10 o
  10   2   0       36.27       37.37      5.57 o
  -9   3   0      199.22      217.88     10.91 o
  -8   3   0        7.37        5.93      4.94 o
  -7   3   0      687.28      679.60     16.43 o
  -6   3   0       40.95       40.94      3.36 o
  -5   3   0      208.68      217.18      5.90 o
  -4   3   0     2152.67     2043.72     23.52 o
  -3   3   0     3467.51     3369.65     34.96 o
  -2   3   0     2467.16     2684.80     24.00 o
  -1   3   0       25.12       20.93      1.40 o
   0   3   0       18.67       18.09      5.79 o
   1   3   0      913.83     1017.90     19.34 o
   2   3   0     2010.54     2047.30     25.98 o
   3   3   0     1914.37     1891.71     21.16 o
   4   3   0      565.08      572.67      6.40 o
   5   3   0        0.68        0.89      0.90 o
   6   3   0       21.96       18.66      1.83 o
   7   3   0     1912.69     1847.13     17.60 o
   8   3   0        2.88        2.00      1.97 o
   9   3   0       17.37       19.26      2.94 o
  10   3   0      190.92      198.54     13.23 o
  11   3   0        0.72       -2.47      5.33 o
  -8   4   0      110.86      113.44     11.42 o
  -7   4   0      207.37      220.49      9.87 o
  -6   4   0        2.80        2.94      4.19 o
  -5   4   0      792.52      743.21     12.32 o
  -4   4   0      169.21      158.27      8.09 o
  -3   4   0     1225.64     1166.47     15.26 o
  -2   4   0     7160.69     7273.80     60.57 o
  -1   4   0      588.39      627.05      7.78 o
   0   4   0     1059.77     1193.11      9.70 o
   1   4   0      404.08      359.78      9.88 o
   2   4   0     1191.22     1155.24     13.68 o
   3   4   0       32.28       21.20      3.87 o
   4   4   0     1691.39     1631.29     27.62 o
   5   4   0     1581.29     1403.43     15.44 o
   6   4   0        0.40       -1.08      1.18 o
   7   4   0       28.26       40.57      6.20 o
   8   4   0      808.91      833.48     12.29 o
   9   4   0        0.31        1.81      2.33 o
  10   4   0       32.92       29.22      4.71 o
  11   4   0      213.03      230.87     15.37 o
  -8   5   0       30.12       14.30      5.09 o
  -7   5   0      187.68      187.59      9.58 o
  -6   5   0       30.91       33.53      6.81 o
  -5   5   0      483.02      447.97     12.73 o
  -4   5   0     1111.23     1023.13     15.18 o
  -3   5   0       28.34       35.12      2.82 o
  -2   5   0        0.25        1.26      1.25 o
  -1   5   0      698.82      663.58      7.36 o
   0   5   0      128.47      149.01      2.78 o
   1   5   0        0.79        3.00      1.12 o
   2   5   0     1191.69     1205.49     12.65 o
   3   5   0      985.25      966.47     12.88 o
   4   5   0       11.89       13.60      2.04 o
   5   5   0       77.42       52.23      2.78 o
   6   5   0     1708.43     1598.95     25.96 o
   7   5   0       58.10       96.56      8.58 o
   8   5   0       38.37       36.05      3.69 o
   9   5   0     1660.88     1738.13     24.66 o
  10   5   0       28.99       27.63      5.76 o
  11   5   0        3.54       -1.51      3.37 o
  -7   6   0      245.10      251.73     11.63 o
  -6   6   0      562.07      509.21     15.10 o
  -5   6   0      132.18      124.01      7.64 o
  -4   6   0      234.86      222.13      9.48 o
  -3   6   0     2237.11     2131.25     25.85 o
  -2   6   0       43.62       43.30      3.06 o
  -1   6   0      141.93      143.98      4.16 o
   0   6   0     4579.86     4740.62     33.60 o
   1   6   0      155.25      204.78      4.25 o
   2   6   0      496.80      488.07      8.19 o
   3   6   0     1644.82     1612.65     16.66 o
   4   6   0     2519.63     2417.51     27.62 o
   5   6   0     1365.71     1450.48     18.00 o
   6   6   0        3.72        0.51      1.67 o
   7   6   0     1043.82     1069.88     14.24 o
   8   6   0       17.97       18.41      2.87 o
   9   6   0      125.83      122.28      6.37 o
  10   6   0      747.89      755.04     15.53 o
  11   6   0        0.39        0.06      3.62 o
  -6   7   0      145.60      144.28      9.23 o
  -5   7   0      387.34      380.74     12.89 o
  -4   7   0     1458.44     1447.73     26.73 o
  -3   7   0      383.07      383.96      8.94 o
  -2   7   0     1396.16     1418.51     16.59 o
  -1   7   0       34.73       26.97      2.48 o
   0   7   0      503.68      530.11      7.31 o
   1   7   0     1494.36     1502.05     13.17 o
   2   7   0       29.43       35.26      2.72 o
   3   7   0     1406.89     1440.39     18.51 o
   4   7   0      757.91      725.64     12.00 o
   5   7   0     1031.48      981.60     12.92 o
   6   7   0      115.18       99.95      4.97 o
   7   7   0      325.03      368.64      7.89 o
   8   7   0     1283.57     1252.71     19.82 o
   9   7   0       25.86       23.52      4.05 o
  10   7   0       44.17       37.57      4.98 o
  -5   8   0      106.57      118.52     14.27 o
  -4   8   0       66.43       63.79      6.48 o
  -3   8   0        2.72        2.01      3.41 o
  -2   8   0       43.63       40.30      3.42 o
  -1   8   0      961.94      915.55     12.63 o
   0   8   0       85.52       87.98      3.85 o
   1   8   0       46.28       42.83      2.81 o
   2   8   0     1414.83     1370.56     18.09 o
   3   8   0      283.79      287.40      7.15 o
   4   8   0      185.44      182.89      6.09 o
   5   8   0      274.28      269.05      6.43 o
   6   8   0      159.83      163.19      5.42 o
   7   8   0       13.15       35.70      7.56 o
   8   8   0       62.76       61.75      5.17 o
   9   8   0       19.05       18.46      3.97 o
  10   8   0      371.56      392.35     11.75 o
  -4   9   0       34.55       28.62      5.31 o
  -3   9   0      198.67      175.02     16.63 o
  -2   9   0      116.02      120.67      5.99 o
  -1   9   0       30.99       24.57      2.96 o
   0   9   0     1059.35     1120.96     14.83 o
   1   9   0      215.76      212.75      6.79 o
   2   9   0      186.64      192.51      8.06 o
   3   9   0      374.33      395.28     10.84 o
   4   9   0        8.74        8.04      2.60 o
   5   9   0       48.87       58.85      4.42 o
   6   9   0      277.57      268.78      7.07 o
   7   9   0      458.42      429.84     10.91 o
   8   9   0       14.10       13.47      3.75 o
   9   9   0       32.66       34.91      4.74 o
  -2  10   0      293.74      292.34     10.55 o
  -1  10   0       13.73       17.54      3.02 o
   0  10   0        0.31       -2.16      2.59 o
   1  10   0      492.39      494.86     18.02 o
   2  10   0      232.11      228.28      9.41 o
   3  10   0      370.66      346.28     16.14 o
   4  10   0      334.99      308.09      8.60 o
   5  10   0      270.24      267.29     11.17 o
   6  10   0        5.87        5.28      2.55 o
   7  10   0       42.02       37.45      4.57 o
   8  10   0       82.42       88.84      8.45 o
  -1  11   0      193.01      198.32     10.09 o
   0  11   0        1.23       -0.33      4.22 o
   1  11   0       58.16       52.72      5.86 o
   2  11   0       31.39       38.48      7.00 o
   3  11   0      460.73      438.25     13.64 o
   4  11   0       18.26       14.15      6.30 o
   5  11   0      161.82      169.82      8.94 o
   6  11   0      393.17      390.14     10.94 o
   7  11   0        4.48       -1.55      3.24 o
   3  12   0        2.39       -0.97      3.65 o
   4  12   0      139.27      137.20      8.95 o
  -6 -11   1       33.38       33.22      4.77 o
  -5 -11   1      285.95      296.22      9.52 o
  -4 -11   1       14.49        9.99      6.50 o
  -3 -11   1       94.77      104.46     10.42 o
  -2 -11   1      788.39      779.35     18.59 o
  -1 -11   1        4.38       -2.35      3.20 o
   0 -11   1      110.72      115.43      6.34 o
   1 -11   1      153.84      151.82      9.07 o
  -8 -10   1       82.88       86.00      6.66 o
  -7 -10   1       94.17       93.69      7.98 o
  -6 -10   1       35.05       37.79      4.53 o
  -5 -10   1      130.38      114.02      6.15 o
  -4 -10   1      537.70      573.60     12.16 o
  -3 -10   1        2.16       -3.93      4.17 o
  -2 -10   1       57.41       78.14      8.63 o
  -1 -10   1      555.95      568.83     12.11 o
   0 -10   1       12.32       16.12      3.24 o
   1 -10   1       47.09       52.79      4.60 o
   2 -10   1      133.53      147.73      6.87 o
   3 -10   1      146.65      139.29      8.91 o
  -9  -9   1        1.80       -2.02      3.45 o
  -8  -9   1       39.29       41.21      6.95 o
  -7  -9   1      125.01      134.14      6.88 o
  -6  -9   1      263.43      267.92      8.57 o
  -5  -9   1        3.71        2.72      2.72 o
  -4  -9   1       76.39       82.52      5.00 o
  -3  -9   1      500.65      497.94     10.37 o
  -2  -9   1       59.62       55.98      7.13 o
  -1  -9   1       78.37       81.93      4.74 o
   0  -9   1      419.38      438.70     10.19 o
   1  -9   1      397.14      412.78      8.58 o
   2  -9   1       30.29       33.32      3.98 o
   3  -9   1      197.29      196.79     11.80 o
   4  -9   1      288.56      288.86     12.06 o
  -9  -8   1        7.65        8.24      3.74 o
  -8  -8   1     1043.58     1053.36     18.84 o
  -7  -8   1       48.28       68.77      5.64 o
  -6  -8   1        2.51        2.69      2.68 o
  -5  -8   1     1405.63     1428.37     19.90 o
  -4  -8   1      475.92      485.28     10.15 o
  -3  -8   1        0.10        0.55      1.76 o
  -2  -8   1      794.47      810.79     15.50 o
  -1  -8   1      469.75      515.11     19.05 o
   0  -8   1       89.32      100.43      4.06 o
   1  -8   1       32.80       34.38      2.96 o
   2  -8   1      765.78      772.68     11.56 o
   3  -8   1        1.25        2.92      2.56 o
   4  -8   1       11.85       12.32      4.03 o
   5  -8   1      516.68      516.33     15.83 o
 -10  -7   1       86.30       78.35      9.43 o
  -9  -7   1      478.18      494.28     12.42 o
  -8  -7   1      461.84      487.70     11.84 o
  -7  -7   1     1641.00     1610.32     25.68 o
  -6  -7   1       66.56       71.42      3.81 o
  -5  -7   1      153.18      147.92      4.79 o
  -4  -7   1     1488.65     1470.18     19.74 o
  -3  -7   1      101.12      104.55      3.83 o
  -2  -7   1      611.31      589.38     10.04 o
  -1  -7   1      938.32      893.34     10.97 o
   0  -7   1      438.17      433.03      7.71 o
   1  -7   1       92.72      110.88      4.99 o
   2  -7   1      423.12      414.13     10.06 o
   3  -7   1     1107.49     1115.07     14.27 o
   4  -7   1      197.95      188.21      8.95 o
   5  -7   1       13.52       19.41      7.56 o
   6  -7   1      477.68      460.81     33.49 o
 -10  -6   1      329.95      333.98     10.68 o
  -9  -6   1      303.26      323.09      9.85 o
  -8  -6   1        2.63        7.55      3.11 o
  -7  -6   1       48.33       57.95      4.48 o
  -6  -6   1     2063.50     2037.96     22.06 o
  -5  -6   1      297.07      266.15      6.69 o
  -4  -6   1       36.40       36.90      2.57 o
  -3  -6   1     1789.70     1832.69     18.84 o
  -2  -6   1      236.69      241.61      5.77 o
  -1  -6   1      217.89      234.74      4.60 o
   0  -6   1      769.14      838.61      9.05 o
   1  -6   1      119.21       99.35      3.48 o
   2  -6   1       12.28       10.86      1.88 o
   3  -6   1      595.86      583.39      9.00 o
   4  -6   1      364.70      363.47     11.31 o
   5  -6   1        0.70       -3.13      5.19 o
   6  -6   1        0.18       -0.27      3.70 o
   7  -6   1      474.70      466.75     15.06 o
 -10  -5   1      101.24       99.61      7.93 o
  -9  -5   1      606.81      633.43     18.84 o
  -8  -5   1      556.62      530.97     11.56 o
  -7  -5   1      456.52      463.56      8.58 o
  -6  -5   1        1.41        1.41      1.63 o
  -5  -5   1     2502.52     2474.48     24.59 o
  -4  -5   1       23.06       33.75      2.68 o
  -3  -5   1      254.51      275.19      5.35 o
  -2  -5   1     2718.86     2544.86     27.41 o
  -1  -5   1      165.72      170.67      3.54 o
   0  -5   1      843.89      834.29      8.57 o
   1  -5   1      942.85      921.99     15.40 o
   2  -5   1      353.70      306.48      5.61 o
   3  -5   1       43.65       34.55      2.34 o
   4  -5   1      828.73      828.02     12.98 o
   5  -5   1     2114.50     2115.99     35.89 o
   6  -5   1      284.82      272.95     10.64 o
   8  -5   1      144.87      119.48      8.71 o
 -10  -4   1      300.58      285.15     12.84 o
  -9  -4   1      356.55      345.72     12.80 o
  -8  -4   1       98.20       90.39      5.89 o
  -7  -4   1      226.57      230.71      8.02 o
  -6  -4   1        1.99        2.17      1.64 o
  -5  -4   1      663.60      703.30     11.25 o
  -4  -4   1     4505.15     4468.93     38.47 o
  -3  -4   1     1031.40     1004.28     13.19 o
  -2  -4   1       16.53       20.16      1.83 o
  -1  -4   1      143.61      177.71      3.27 o
   0  -4   1        2.72        5.17      0.99 o
   1  -4   1     1624.17     1732.88     17.11 o
   2  -4   1     1832.26     1891.40     18.21 o
   3  -4   1     2192.07     2164.86     24.38 o
   4  -4   1       18.14       14.20      2.12 o
   5  -4   1      132.91      129.84      6.79 o
   6  -4   1     1459.39     1405.52     25.35 o
   7  -4   1        0.27        4.37      3.51 o
   8  -4   1        0.38       -0.06      3.57 o
   9  -4   1      148.08      148.98     16.29 o
 -10  -3   1      430.87      455.75     11.46 o
  -9  -3   1      181.21      168.04      8.26 o
  -8  -3   1      287.83      277.81      7.78 o
  -7  -3   1      564.90      589.29     10.58 o
  -6  -3   1      706.19      717.47      7.80 o
  -5  -3   1      412.67      402.35      5.44 o
  -4  -3   1      141.28      141.60      2.57 o
  -3  -3   1     2361.76     2170.14     20.21 o
  -2  -3   1     1262.29     1219.93     14.20 o
  -1  -3   1     6912.29     7273.18     84.24 o
   0  -3   1        7.75       24.18      2.01 o
   1  -3   1      493.89      488.27     10.60 o
   2  -3   1      947.71      905.88      9.70 o
   3  -3   1     1026.46     1034.13     13.10 o
   4  -3   1     2734.91     2628.41     28.57 o
   5  -3   1       22.32       20.34      2.32 o
   6  -3   1      332.63      308.55      9.99 o
   7  -3   1      616.73      614.01     15.34 o
   8  -3   1      226.28      220.00      9.92 o
   9  -3   1        2.53        0.78      4.03 o
 -10  -2   1        8.54       11.34      5.77 o
  -9  -2   1      125.39      148.58      8.79 o
  -8  -2   1      787.53      833.43      9.74 o
  -7  -2   1      561.26      530.09      8.54 o
  -6  -2   1      803.50      846.31      9.70 o
  -5  -2   1      906.98      803.22      8.80 o
  -4  -2   1      780.74      790.86      8.13 o
  -3  -2   1       77.45       90.95      2.04 o
  -2  -2   1      375.27      381.16      4.90 o
  -1  -2   1      473.94      455.41      7.69 o
   1  -2   1      424.50      428.83     10.23 o
   2  -2   1     2058.18     1964.22     20.49 o
   3  -2   1      225.47      225.42      4.55 o
   4  -2   1       22.67       18.31      2.89 o
   5  -2   1     2960.45     2955.58     27.04 o
   6  -2   1      647.33      594.09     10.08 o
   7  -2   1       55.68       88.04      5.93 o
   8  -2   1      162.98      174.58      8.55 o
   9  -2   1      257.65      256.78     19.68 o
  10  -2   1       29.37       23.15      5.19 o
  -9  -1   1      311.92      296.44      5.98 o
  -8  -1   1      415.69      405.11      6.50 o
  -7  -1   1     1108.79     1162.37     11.61 o
  -6  -1   1       54.33       67.12      2.69 o
  -5  -1   1      332.53      370.16      5.98 o
  -4  -1   1     3939.36     3876.82     30.24 o
  -3  -1   1      735.51      754.15      7.37 o
  -2  -1   1     2505.37     2602.57     22.51 o
  -1  -1   1     8326.82     8469.75    138.48 o
   0  -1   1     6816.39     7485.44    123.75 o
   1  -1   1     2681.18     2713.04     47.11 o
   2  -1   1     3352.13     3307.20     58.12 o
   3  -1   1     6855.18     6935.15     67.22 o
   4  -1   1      896.25      934.64      9.25 o
   5  -1   1        6.43       11.24      1.29 o
   6  -1   1      647.32      610.32      9.86 o
   7  -1   1       16.07       12.67      4.00 o
   8  -1   1      628.60      580.32     11.91 o
   9  -1   1     1143.47     1088.89     23.78 o
  10  -1   1      609.87      622.23     17.40 o
 -10   0   1      205.30      205.76     18.52 o
  -9   0   1      173.82      182.65      8.62 o
  -8   0   1        3.74        1.90      2.02 o
  -7   0   1      753.88      771.22      9.87 o
  -6   0   1     2756.03     2805.65     22.04 o
  -5   0   1       14.68       21.97      1.66 o
  -4   0   1     1271.89     1369.26     12.45 o
  -3   0   1        9.08       13.71      1.12 o
  -2   0   1      216.58      196.43      2.75 o
  -1   0   1     1265.42     1198.84     21.33 o
   0   0   1     8242.82     8327.09    138.00 o
   1   0   1     6815.82     6941.15    116.48 o
   2   0   1     1849.65     1922.04     24.19 o
   3   0   1      117.58      115.09      4.10 o
   4   0   1     1216.90     1148.40      9.39 o
   5   0   1      225.52      289.18      3.98 o
   6   0   1      384.58      396.43      5.21 o
   7   0   1     2534.39     2586.63     22.65 o
   8   0   1        9.80        9.38      2.32 o
   9   0   1      143.79      163.16      5.68 o
  10   0   1      416.90      388.96     13.26 o
  -9   1   1      288.04      308.56     11.41 o
  -8   1   1      446.62      466.03     13.06 o
  -7   1   1      247.12      306.71     10.22 o
  -6   1   1       19.84       18.00      2.14 o
  -5   1   1     3355.46     3482.13     40.51 o
  -4   1   1      459.70      474.79      6.08 o
  -3   1   1      908.09      866.17      9.33 o
  -2   1   1     4151.96     4166.97     34.68 o
  -1   1   1      118.42      124.49      2.68 o
   1   1   1       81.62       86.52      3.25 o
   2   1   1     4518.51     4530.87     76.58 o
   3   1   1       57.52       74.87      3.17 o
   4   1   1        2.11        5.67      1.18 o
   5   1   1     2335.03     2449.45     22.67 o
   6   1   1       96.52       94.59      3.21 o
   7   1   1      155.27      182.59      4.14 o
   8   1   1     1334.79     1356.68     14.48 o
   9   1   1      293.72      297.54      8.53 o
  10   1   1      315.35      303.83      9.86 o
  11   1   1      128.94      135.16      9.13 o
  -9   2   1       76.76       77.67      7.15 o
  -8   2   1      107.46      115.34      8.43 o
  -7   2   1     1721.91     1650.54     22.02 o
  -6   2   1       15.06       14.15      2.57 o
  -5   2   1        0.01       -0.02      1.30 o
  -4   2   1     3069.40     3102.20     37.53 o
  -3   2   1       62.52       76.56      3.11 o
  -2   2   1     1935.52     2119.58     19.38 o
  -1   2   1     1848.04     1775.57     22.78 o
   0   2   1      164.49      170.19      2.49 o
   2   2   1     6525.88     6721.87     54.69 o
   3   2   1     3796.08     3793.65     37.19 o
   4   2   1       50.04       62.95      2.87 o
   5   2   1      280.27      351.50     11.25 o
   6   2   1     1358.92     1282.99     12.55 o
   7   2   1       71.43       77.09      2.99 o
   8   2   1      226.32      220.45      5.81 o
   9   2   1      562.67      555.29     10.41 o
  10   2   1      143.50      161.93      6.94 o
  11   2   1       18.63       13.92      4.73 o
  -9   3   1      129.96      134.74     13.57 o
  -8   3   1       69.78       64.41      6.47 o
  -7   3   1       14.13       16.88      5.77 o
  -6   3   1     1874.21     1787.44     23.04 o
  -5   3   1       73.32       85.79      4.10 o
  -4   3   1       68.65       93.35      3.93 o
  -3   3   1     3020.54     3023.33     32.12 o
  -2   3   1      742.03      664.54     11.92 o
  -1   3   1     2904.82     2920.19     29.46 o
   0   3   1      616.41      733.31      7.01 o
   1   3   1     2364.06     2315.77     23.15 o
   2   3   1      287.58      296.63      4.94 o
   3   3   1      998.40     1009.25      9.26 o
   4   3   1      996.33     1034.87      9.87 o
   5   3   1      747.26      716.15     13.67 o
   6   3   1       33.86       53.37      2.05 o
   7   3   1     3512.00     3480.58     32.83 o
   8   3   1      809.54      823.53     11.71 o
   9   3   1      330.23      325.16      8.74 o
  10   3   1       11.18       10.25      3.33 o
  11   3   1       90.99       81.83      7.49 o
  -8   4   1      166.97      160.04      9.31 o
  -7   4   1       26.72       41.67      5.57 o
  -6   4   1        3.90        1.74      2.26 o
  -5   4   1      130.91      141.49      5.47 o
  -4   4   1      144.19      164.25      7.98 o
  -3   4   1       90.38       99.56      4.07 o
  -2   4   1     1737.94     1563.08     18.69 o
  -1   4   1     1789.42     1888.85     19.62 o
   0   4   1        1.23        0.52      0.79 o
   1   4   1      127.07      177.83      3.71 o
   2   4   1       80.42       69.93      3.30 o
   3   4   1       13.59       19.23      1.75 o
   4   4   1      308.17      393.64      7.82 o
   5   4   1     6506.42     6651.58     54.61 o
   6   4   1       14.94        6.53      1.44 o
   8   4   1      400.93      383.19      7.70 o
   9   4   1      537.86      527.64      9.77 o
  10   4   1       22.34       30.26      6.05 o
  11   4   1        8.73        8.01      4.60 o
  -7   5   1      410.07      452.11     17.11 o
  -6   5   1        5.61       14.89      4.01 o
  -5   5   1        0.19        0.29      2.21 o
  -4   5   1     1640.30     1594.20     21.03 o
  -3   5   1      290.28      302.44      7.16 o
  -2   5   1        7.27       10.24      1.97 o
  -1   5   1      121.75      103.33      3.35 o
   0   5   1     1076.75     1013.94      8.94 o
   1   5   1      443.57      437.56      6.08 o
   2   5   1      190.58      207.81     10.21 o
   3   5   1     5195.50     5161.77     51.04 o
   4   5   1      140.02      184.62      3.60 o
   5   5   1      730.05      726.56     10.99 o
   6   5   1     2037.91     2033.66     28.63 o
   7   5   1       63.58       56.70      6.04 o
   8   5   1      881.56      921.76     13.07 o
   9   5   1     1142.09     1134.53     20.40 o
  10   5   1      394.97      411.21      9.26 o
  11   5   1       27.73       32.94      5.78 o
  -7   6   1       67.85       85.44      7.85 o
  -6   6   1      566.32      553.88     16.48 o
  -5   6   1      144.68      136.25      7.97 o
  -4   6   1       33.20       38.57      3.53 o
  -3   6   1      687.85      678.42     20.93 o
  -2   6   1       64.87       58.18      4.41 o
  -1   6   1       53.55       61.92      2.49 o
   0   6   1     1229.80     1386.09     12.90 o
   1   6   1      887.14      871.70     10.25 o
   2   6   1        5.56        6.84      1.37 o
   3   6   1      107.27      133.70      3.56 o
   4   6   1     7366.64     7587.86     63.77 o
   5   6   1      207.53      209.03      5.03 o
   6   6   1      902.03      879.76     13.40 o
   7   6   1     1290.64     1227.62     15.46 o
   8   6   1       31.35       22.98      5.41 o
   9   6   1      309.00      305.69      7.70 o
  10   6   1      521.01      558.21     20.09 o
  11   6   1      112.51      123.63      7.20 o
  -6   7   1       41.85       42.41      6.44 o
  -5   7   1      434.45      427.79     16.12 o
  -4   7   1      211.11      185.12      6.89 o
  -3   7   1       10.12       11.14      2.70 o
  -2   7   1      224.92      218.82      5.98 o
  -1   7   1      821.24      812.51     13.61 o
   0   7   1       28.92       41.58      2.29 o
   1   7   1       19.18       13.41      1.81 o
   2   7   1     3093.33     3034.49     28.24 o
   3   7   1       20.73       11.20      2.60 o
   4   7   1      274.94      268.98      6.63 o
   5   7   1      933.01      849.31     12.64 o
   6   7   1       90.19       92.73      4.02 o
   7   7   1      251.76      319.18     18.88 o
   8   7   1      189.60      182.40      5.91 o
   9   7   1      666.21      659.39     11.70 o
  10   7   1        0.62        0.74      3.16 o
  11   7   1      143.37      153.29      8.02 o
  -5   8   1       51.82       55.71      6.73 o
  -4   8   1      538.74      526.51     15.42 o
  -3   8   1       30.59       29.13      3.69 o
  -2   8   1      490.94      496.30      9.57 o
  -1   8   1      132.44      148.90      5.13 o
   0   8   1      976.15     1030.14     13.50 o
   1   8   1      155.15      169.42      5.47 o
   2   8   1      745.96      774.84      9.53 o
   3   8   1     2058.59     2057.53     30.32 o
   4   8   1        0.36        3.37      2.09 o
   5   8   1       89.65       89.21      5.28 o
   6   8   1      754.62      700.09     11.03 o
   7   8   1      116.33      111.22      4.80 o
   8   8   1        4.62        6.99      2.54 o
   9   8   1       15.72       16.95      3.82 o
  10   8   1      192.72      197.91      8.23 o
  -4   9   1       29.70       22.64      5.40 o
  -3   9   1      194.83      204.54      9.85 o
  -2   9   1       31.42       35.31      4.09 o
  -1   9   1      145.28      138.05      5.18 o
   0   9   1      527.12      530.39     12.95 o
   1   9   1     2022.35     2014.59     36.68 o
   2   9   1      169.66      175.00      6.98 o
   3   9   1       66.20       71.20      4.32 o
   4   9   1      407.14      378.68     10.81 o
   5   9   1       38.86       38.87      3.78 o
   6   9   1        2.43        0.03      2.05 o
   7   9   1      436.42      428.73      9.08 o
   8   9   1       33.15       41.18      3.86 o
   9   9   1        8.80        5.21      3.59 o
  10   9   1      139.48      147.70      7.96 o
  -2  10   1      101.24      112.68      6.15 o
  -1  10   1      235.25      253.82      8.31 o
   0  10   1      145.06      158.59      8.22 o
   1  10   1       25.07       30.17      3.71 o
   2  10   1     1326.04     1291.38     27.87 o
   3  10   1       60.06       67.58      4.57 o
   4  10   1        1.54       -2.25      3.03 o
   5  10   1      569.33      570.34     21.69 o
   6  10   1      252.45      239.75     10.15 o
   7  10   1       55.67       77.28     11.95 o
   8  10   1      144.80      152.74      7.44 o
   9  10   1        4.21        2.48      3.43 o
   0  11   1      227.62      238.56      8.45 o
   1  11   1       93.24       96.52      7.44 o
   2  11   1       19.54       23.85      4.59 o
   3  11   1      190.95      188.17      9.08 o
   4  11   1      228.97      221.09     12.07 o
   5  11   1       27.61       30.19      9.62 o
   6  11   1      258.57      275.78      7.70 o
   7  11   1      115.07      112.50      6.41 o
   8  11   1       39.72       47.28      5.39 o
   3  12   1       37.89       44.14      5.94 o
   4  12   1      559.15      488.89     15.22 o
   5  12   1      132.03      115.34     15.41 o
  -6 -11   2       82.57       82.54      6.53 o
  -5 -11   2       12.24       15.40      4.20 o
  -4 -11   2      404.54      375.71     13.35 o
  -3 -11   2       13.35       13.09      6.54 o
  -2 -11   2      229.53      233.36     10.18 o
  -1 -11   2      191.94      199.70      8.04 o
   0 -11   2       72.48       86.27     10.42 o
  -7 -10   2      160.30      175.13      8.28 o
  -6 -10   2       17.03        6.87      3.58 o
  -5 -10   2       70.97       70.97      5.62 o
  -4 -10   2      290.67      283.33      9.36 o
  -3 -10   2      369.88      353.64     13.74 o
  -2 -10   2       36.56       41.69      7.56 o
  -1 -10   2      181.77      171.11      6.87 o
   0 -10   2      284.97      325.52     12.23 o
   1 -10   2        6.99        8.92      3.99 o
   2 -10   2        9.24        5.38      6.50 o
  -8  -9   2        2.30        2.10      3.58 o
  -7  -9   2        0.96        8.98      3.75 o
  -6  -9   2      439.62      433.85     12.09 o
  -5  -9   2       52.69       47.85      4.68 o
  -4  -9   2      302.90      304.18      8.72 o
  -3  -9   2      167.47      157.73      7.75 o
  -2  -9   2      367.84      410.80     12.26 o
  -1  -9   2        7.84        1.32      3.27 o
   0  -9   2        7.90        8.04      2.76 o
   1  -9   2      730.03      722.80     14.46 o
   2  -9   2       79.58       77.62      5.12 o
   3  -9   2      321.13      312.63     17.64 o
   4  -9   2      502.02      501.43     15.54 o
  -9  -8   2        0.21        4.58      3.77 o
  -8  -8   2      525.20      507.67     12.82 o
  -7  -8   2       47.37       52.81      5.00 o
  -6  -8   2        2.63        5.12      4.80 o
  -5  -8   2      965.97      952.46     17.33 o
  -4  -8   2       12.13       11.56      2.93 o
  -3  -8   2      108.63       98.67      4.90 o
  -2  -8   2      156.07      173.96      5.91 o
  -1  -8   2     1636.71     1595.27     26.20 o
   0  -8   2       51.28       55.73      3.35 o
   1  -8   2        8.62       10.67      2.15 o
   2  -8   2      711.25      738.11     19.58 o
   3  -8   2        0.37       -3.96      2.64 o
   4  -8   2       80.99       77.56     13.06 o
   5  -8   2      248.97      252.04     11.13 o
  -9  -7   2      228.30      228.96      9.04 o
  -8  -7   2       15.84       19.89      4.05 o
  -7  -7   2      999.32      909.78     20.23 o
  -6  -7   2      369.25      343.85      9.31 o
  -5  -7   2       24.28       19.67      3.24 o
  -4  -7   2       72.21       70.50      3.57 o
  -3  -7   2      142.19      164.39      6.04 o
  -2  -7   2      103.93      107.08      4.56 o
  -1  -7   2       63.02       55.59      2.98 o
   0  -7   2      679.61      702.18     12.69 o
   1  -7   2       59.70       54.03      3.05 o
   2  -7   2       31.12       32.16      3.51 o
   3  -7   2      718.24      716.50     12.73 o
   4  -7   2      314.93      299.20     11.01 o
   5  -7   2       10.68        8.89      4.41 o
   6  -7   2      218.49      221.65     10.82 o
 -10  -6   2        3.76        7.77      5.04 o
  -9  -6   2      387.07      408.42     13.88 o
  -8  -6   2       81.28       76.85      8.03 o
  -7  -6   2       11.76       15.77      3.17 o
  -6  -6   2      529.92      540.50     11.28 o
  -5  -6   2      403.12      415.97     12.59 o
  -4  -6   2      113.38       96.72      3.28 o
  -3  -6   2      766.05      800.94     10.67 o
  -2  -6   2      790.82      761.74     14.27 o
  -1  -6   2       67.68       68.80      2.50 o
   0  -6   2       10.56       16.88      1.71 o
   1  -6   2     3666.72     3626.51     33.08 o
   2  -6   2       12.97       14.51      1.98 o
   3  -6   2      161.32      155.96      5.53 o
   4  -6   2      249.86      230.55      9.09 o
   5  -6   2       13.22       16.29      4.34 o
   6  -6   2       23.04       18.31      7.51 o
   7  -6   2      438.71      461.64     14.93 o
 -10  -5   2       38.94       31.26     12.84 o
  -9  -5   2        3.74        4.97      3.95 o
  -8  -5   2      447.17      422.46     10.74 o
  -7  -5   2        0.20       -2.18      2.22 o
  -6  -5   2       12.95        8.52      2.58 o
  -5  -5   2      581.92      618.04      8.09 o
  -4  -5   2      799.05      809.57      9.34 o
  -3  -5   2      108.55      103.41      4.19 o
  -2  -5   2      456.05      470.00      8.26 o
  -1  -5   2     3025.27     3070.27     24.78 o
   0  -5   2       88.62      108.42      2.84 o
   1  -5   2      988.03     1056.14     13.81 o
   2  -5   2     1641.03     1652.05     16.93 o
   3  -5   2       21.33       24.04      2.09 o
   4  -5   2      245.79      230.80      8.53 o
   5  -5   2     1810.26     1770.23     29.56 o
   6  -5   2     1233.10     1237.12     24.27 o
   7  -5   2        9.49       30.49      7.13 o
   8  -5   2       68.73       76.38      7.59 o
 -10  -4   2      459.31      470.45     22.37 o
  -9  -4   2      197.17      190.95      9.41 o
  -8  -4   2      220.92      224.68     12.80 o
  -7  -4   2      134.45      138.54      5.96 o
  -6  -4   2       63.54       63.65      3.31 o
  -5  -4   2       75.22       79.16      2.82 o
  -4  -4   2     2597.65     2644.86     22.45 o
  -3  -4   2     4316.93     4372.95     38.48 o
  -2  -4   2     1531.57     1455.92     17.39 o
  -1  -4   2     1627.86     1719.86     14.66 o
   0  -4   2     3977.83     4084.96     31.41 o
   1  -4   2        4.92        3.55      1.32 o
   2  -4   2      426.57      437.06      6.27 o
   3  -4   2     1137.44     1067.72     15.45 o
   4  -4   2        4.55        8.11      1.81 o
   5  -4   2       61.07       68.54      7.39 o
   6  -4   2      230.48      225.20      9.16 o
   7  -4   2      794.83      809.11     18.62 o
   8  -4   2       20.41        6.48      3.98 o
   9  -4   2       16.86       14.87      4.99 o
 -10  -3   2       24.12       29.62      4.48 o
  -9  -3   2      543.32      562.34     12.36 o
  -8  -3   2      197.97      209.49     14.20 o
  -7  -3   2       21.35       27.34      3.96 o
  -6  -3   2      830.01      791.47     12.45 o
  -5  -3   2      247.08      268.80      4.56 o
  -4  -3   2      279.44      238.31      4.42 o
  -3  -3   2     1188.78     1204.31     14.50 o
  -2  -3   2     5221.09     5167.38     50.71 o
  -1  -3   2        0.88        2.53      2.30 o
   0  -3   2        0.76        4.46      0.85 o
   1  -3   2     3944.81     4090.56     40.18 o
   2  -3   2        6.28        9.48      1.16 o
   3  -3   2      818.80      890.61      9.76 o
   4  -3   2     3118.90     3168.61     42.33 o
   5  -3   2      257.77      259.81      8.64 o
   6  -3   2      254.52      246.33      8.98 o
   7  -3   2       86.13       77.29      6.03 o
   8  -3   2      516.02      504.48     14.58 o
   9  -3   2       16.01       25.92      5.33 o
 -10  -2   2        0.52       -2.73      3.75 o
  -9  -2   2      111.13      137.70      6.46 o
  -8  -2   2      264.66      271.94      8.03 o
  -6  -2   2      253.29      248.29      5.31 o
  -5  -2   2      281.91      243.44      4.75 o
  -4  -2   2     2801.92     2895.65     26.17 o
  -3  -2   2       88.31       84.37      2.10 o
  -2  -2   2     2027.00     1966.71     18.00 o
  -1  -2   2    48154.16    46672.30    855.81 o
   0  -2   2    34147.48    35494.06    333.45 o
   1  -2   2       15.37       15.72      1.74 o
   2  -2   2     4487.50     4162.34     71.11 o
   3  -2   2       10.12       19.74      2.18 o
   4  -2   2      134.07      178.95      5.11 o
   5  -2   2      623.27      581.54      7.99 o
   6  -2   2       18.76       15.81      3.97 o
   7  -2   2      170.26      187.45      9.86 o
   8  -2   2       56.63       55.74      5.53 o
   9  -2   2      510.04      547.93     15.50 o
  10  -2   2        2.67        2.35      4.48 o
  -9  -1   2        8.43        8.18      3.03 o
  -8  -1   2      915.50      874.90     12.02 o
  -7  -1   2      159.25      205.76      4.93 o
  -6  -1   2       38.46       32.44      2.24 o
  -5  -1   2      381.58      428.83     10.57 o
  -4  -1   2     3149.71     3182.24     25.57 o
  -3  -1   2     1319.51     1226.44     10.96 o
  -2  -1   2      185.05      199.61      2.83 o
  -1  -1   2     1390.27     1376.49     18.33 o
   0  -1   2     1487.87     1457.58     27.53 o
   1  -1   2      941.74      924.02     12.60 o
   2  -1   2     1511.64     1572.36     29.96 o
   3  -1   2     6966.38     6856.76     66.57 o
   4  -1   2     3984.34     4212.36     43.12 o
   5  -1   2      574.24      601.58      7.31 o
   6  -1   2        4.02       11.43      2.21 o
   7  -1   2        7.59        9.86      2.52 o
   8  -1   2       12.11       17.26      3.57 o
   9  -1   2      144.60      142.21      6.69 o
  10  -1   2      530.36      565.23     15.92 o
  -9   0   2       53.07       60.31      4.18 o
  -8   0   2        0.68        0.46      2.30 o
  -7   0   2      385.55      433.98      7.16 o
  -6   0   2     1436.90     1420.68     15.93 o
  -5   0   2     1901.74     1788.82     18.23 o
  -4   0   2      400.24      412.51      6.22 o
  -3   0   2        2.26        3.35      1.08 o
  -2   0   2     1854.50     1843.04     15.07 o
  -1   0   2       73.47       56.21      2.11 o
   0   0   2      852.82      907.48     17.45 o
   1   0   2    13134.85    13001.66    150.04 o
   2   0   2       49.72       61.37      2.72 o
   3   0   2      187.56      202.37      5.30 o
   4   0   2      171.36      245.44      4.13 o
   5   0   2     3163.60     3342.38     25.85 o
   6   0   2        7.26        5.74      1.10 o
   7   0   2      319.78      347.42      7.02 o
   8   0   2      349.02      370.20      8.84 o
   9   0   2       12.24       10.43      3.17 o
  10   0   2        3.16        2.37      3.05 o
  11   0   2      687.24      679.47     18.90 o
  -9   1   2        9.56        9.45      4.11 o
  -8   1   2      528.52      532.89     11.47 o
  -7   1   2       41.72       47.07      3.93 o
  -6   1   2       96.33      106.66      3.91 o
  -5   1   2     1045.11      994.21     11.82 o
  -4   1   2     1300.27     1276.87     14.40 o
  -3   1   2     1318.39     1373.47     13.71 o
  -2   1   2     1675.62     1776.41     16.34 o
  -1   1   2     2394.61     2393.13     20.81 o
   1   1   2      261.52      255.69      6.54 o
   2   1   2     1500.89     1427.60     18.70 o
   3   1   2     1962.08     1877.31     24.62 o
   4   1   2        1.46        3.75      1.66 o
   5   1   2      333.68      272.13      8.53 o
   6   1   2     3114.62     3144.72     28.78 o
   7   1   2      137.84      204.53      8.31 o
   8   1   2      254.45      243.56      5.88 o
   9   1   2      567.67      567.79     14.61 o
  10   1   2      114.67      102.64      6.05 o
  11   1   2       13.14       21.26      4.21 o
  -9   2   2        2.06        4.06      6.37 o
  -8   2   2      222.74      197.79      9.29 o
  -7   2   2      640.12      627.27     10.40 o
  -6   2   2     2529.84     2349.17     39.35 o
  -5   2   2       67.08       76.77      3.35 o
  -4   2   2      149.22      151.93      3.45 o
  -3   2   2     4136.82     4261.83     36.72 o
  -2   2   2     2920.64     3076.66     26.79 o
  -1   2   2     1390.46     1384.85     15.39 o
   0   2   2     8699.89     9289.11    148.47 o
   1   2   2     1070.52     1117.08     14.70 o
   2   2   2     6040.06     6101.92    103.05 o
   3   2   2     1399.67     1393.51     15.41 o
   4   2   2     1544.22     1432.58     16.34 o
   5   2   2      591.66      645.76      8.05 o
   6   2   2     1524.50     1564.87     14.23 o
   7   2   2     1683.58     1754.04     16.22 o
   8   2   2      355.87      335.84     10.14 o
   9   2   2        5.79        3.32      2.50 o
  10   2   2      731.57      758.00     14.58 o
  11   2   2       25.05       21.02      4.13 o
  -8   3   2       89.89      106.05     10.15 o
  -7   3   2      225.33      247.57     10.08 o
  -6   3   2      410.54      395.57      7.85 o
  -5   3   2      236.04      204.07      5.89 o
  -4   3   2      305.77      309.65      8.43 o
  -3   3   2      933.55      879.87     13.15 o
  -2   3   2     3788.18     3835.94     39.24 o
  -1   3   2      263.12      322.16      6.92 o
   0   3   2      331.59      367.87      5.97 o
   1   3   2     1324.99     1381.34     14.85 o
   2   3   2        7.48        3.44      1.39 o
   3   3   2      181.74      213.72      3.78 o
   4   3   2      486.39      403.40      5.69 o
   5   3   2     1886.47     1879.94     29.25 o
   6   3   2      155.21      130.11      4.30 o
   7   3   2      854.90      867.77     13.87 o
   8   3   2     3292.16     3353.57     38.58 o
   9   3   2      154.89      166.79      5.40 o
  10   3   2       31.38       25.87      3.89 o
  11   3   2       83.66      100.74     13.81 o
  -8   4   2      366.45      350.54     13.18 o
  -7   4   2      155.75      162.89      8.87 o
  -6   4   2      425.68      401.60      9.71 o
  -5   4   2        2.40        1.71      2.16 o
  -4   4   2     2702.84     2529.70     29.48 o
  -3   4   2      131.47      127.74      5.83 o
  -2   4   2     1587.62     1672.51     20.05 o
  -1   4   2     5800.57     5780.92     56.95 o
   0   4   2     2672.71     3135.58     24.65 o
   1   4   2       13.97        7.18      2.93 o
   2   4   2     1273.20     1241.83     12.41 o
   3   4   2       42.44       26.79      1.90 o
   4   4   2      953.38     1001.43      9.93 o
   5   4   2     2654.13     2693.45     23.67 o
   6   4   2     2052.73     2116.74     29.31 o
   8   4   2       15.23       12.30      2.45 o
   9   4   2      749.01      730.63     13.57 o
  10   4   2        0.50        2.25      2.93 o
  11   4   2        1.33        0.14      3.10 o
  -7   5   2      116.13      122.06      8.56 o
  -6   5   2       86.81       83.94      6.85 o
  -5   5   2      292.76      293.23     12.33 o
  -4   5   2     3275.85     3185.64     36.34 o
  -3   5   2      318.30      311.19      8.81 o
  -2   5   2      185.98      173.82      5.38 o
  -1   5   2      409.19      466.69      7.89 o
   0   5   2      417.89      394.38      5.12 o
   1   5   2       70.59      117.73      3.40 o
   2   5   2       67.72       92.67      2.42 o
   3   5   2     3301.93     3438.56     43.30 o
   4   5   2     1150.95     1191.74     11.61 o
   5   5   2      386.43      360.01      5.47 o
   6   5   2      896.84      954.31     12.02 o
   7   5   2      829.68      829.08      9.99 o
   8   5   2      410.12      411.73      8.04 o
   9   5   2      131.19      142.12      9.45 o
  10   5   2      215.85      230.73      9.97 o
  11   5   2      111.84      124.60      6.99 o
  -6   6   2      113.28      110.00      8.12 o
  -5   6   2      113.90      111.12      5.66 o
  -4   6   2       41.15       39.74      3.71 o
  -3   6   2       52.56       51.91      3.80 o
  -2   6   2      466.56      460.54     16.48 o
  -1   6   2        6.71        7.04      1.73 o
   0   6   2      164.11      134.55      4.04 o
   1   6   2     2362.77     2414.48     26.07 o
   2   6   2     1077.64     1089.34     10.77 o
   3   6   2        1.45        1.13      1.32 o
   4   6   2      889.09      835.93     13.53 o
   5   6   2      149.65      129.26      3.44 o
   6   6   2      367.56      314.79      6.47 o
   7   6   2       22.00       22.06      2.96 o
   8   6   2      340.37      333.96      9.55 o
   9   6   2     1407.06     1446.81     32.36 o
  10   6   2       27.91       25.64      5.15 o
  11   6   2      570.11      573.62     13.58 o
  -6   7   2        2.57       -1.38      4.22 o
  -5   7   2      213.21      215.58     10.18 o
  -4   7   2      269.39      269.65      8.23 o
  -3   7   2      139.86      113.81      5.45 o
  -2   7   2       18.56       18.58      2.73 o
  -1   7   2      704.94      724.60     10.63 o
   0   7   2      268.44      322.00      5.54 o
   1   7   2      127.23      126.22      6.76 o
   2   7   2     1658.90     1764.92     25.14 o
   3   7   2      392.51      383.11      7.69 o
   4   7   2       13.66       19.32      2.45 o
   5   7   2      444.14      418.19      7.52 o
   6   7   2     1362.71     1355.20     16.31 o
   7   7   2       90.31       84.80      4.06 o
   8   7   2       97.11      104.38      4.69 o
   9   7   2      406.79      403.68      8.82 o
  10   7   2       18.28       13.30      3.16 o
  11   7   2        6.97        7.87      4.94 o
  -5   8   2        4.59        3.01      4.28 o
  -4   8   2        4.90        3.08      2.94 o
  -3   8   2     1291.47     1215.28     19.04 o
  -2   8   2        3.25        5.05      3.12 o
  -1   8   2      163.06      160.49      7.76 o
   0   8   2      377.15      406.78     12.99 o
   1   8   2       51.21       58.39      4.53 o
   2   8   2      370.39      344.26      6.81 o
   3   8   2     2797.04     2801.70     27.40 o
   4   8   2      435.23      390.72     12.87 o
   5   8   2      216.67      210.43      6.38 o
   6   8   2       62.80       73.76      3.82 o
   7   8   2      561.05      576.69     10.16 o
   8   8   2       12.12       10.94      2.66 o
   9   8   2       66.20       59.52      4.38 o
  10   8   2      239.94      247.84      7.59 o
  -3   9   2       26.33       15.91      3.50 o
  -2   9   2      701.62      711.45     13.95 o
  -1   9   2        2.13        2.40      2.21 o
   0   9   2        2.88        0.66      2.23 o
   1   9   2      570.90      601.72     24.60 o
   2   9   2      481.58      494.82     10.03 o
   3   9   2      185.18      182.32      6.17 o
   4   9   2      530.95      514.76     22.12 o
   5   9   2      642.73      638.60     14.58 o
   6   9   2       70.52       70.84      4.05 o
   7   9   2       48.91       51.57      3.89 o
   8   9   2      993.96      954.84     14.57 o
   9   9   2      245.43      247.48     10.52 o
  10   9   2       19.59       19.37      4.94 o
  -2  10   2        8.62       12.76      3.44 o
  -1  10   2      442.42      409.16     10.47 o
   0  10   2        5.03        6.62      2.80 o
   1  10   2       13.29       12.60      3.73 o
   2  10   2       10.49        7.50      3.43 o
   3  10   2       84.66       91.35      6.24 o
   4  10   2      218.96      216.20     14.34 o
   5  10   2      590.16      587.40     14.74 o
   6  10   2      723.21      726.57     18.40 o
   7  10   2       79.98       96.49      5.29 o
   8  10   2        4.72        5.71      2.81 o
   9  10   2      884.19      873.97     18.96 o
   0  11   2      572.38      626.59     13.58 o
   1  11   2      165.15      174.62      9.09 o
   2  11   2       67.19       62.44      6.35 o
   3  11   2      245.42      231.09      9.96 o
   4  11   2      152.80      146.36      6.82 o
   5  11   2       31.37       29.95      4.02 o
   6  11   2      195.29      186.08      7.85 o
   7  11   2      141.86      140.35      6.09 o
   8  11   2       13.96        9.18      3.10 o
   3  12   2        3.36        2.48      4.73 o
   4  12   2      234.16      215.49     10.44 o
   5  12   2       21.60       29.32      4.35 o
   6  12   2       11.11        6.31      3.57 o
  -4 -11   3      265.59      308.18     13.98 o
  -3 -11   3        1.11        0.75      4.30 o
  -2 -11   3       45.48       37.42      8.43 o
  -1 -11   3       93.59      102.86      6.40 o
   0 -11   3       48.76       47.45      6.67 o
  -6 -10   3      462.75      455.46     12.38 o
  -5 -10   3      434.59      406.13     19.62 o
  -4 -10   3       27.94       20.57      5.93 o
  -3 -10   3      485.58      554.73     15.83 o
  -2 -10   3       26.01       31.80      7.22 o
  -1 -10   3       48.07       55.41      6.08 o
   0 -10   3      153.48      171.96      7.64 o
   1 -10   3      163.01      173.22      9.15 o
   2 -10   3        6.16        1.11      6.20 o
  -8  -9   3      100.57       95.88      7.12 o
  -7  -9   3      135.41      159.99     10.48 o
  -6  -9   3      421.17      412.52     11.30 o
  -5  -9   3      729.73      704.01     14.37 o
  -4  -9   3      121.93      121.94      6.12 o
  -3  -9   3       65.22       55.54      5.18 o
  -2  -9   3      419.39      411.08     10.32 o
  -1  -9   3        3.33       -0.19      3.60 o
   0  -9   3       44.41       41.38      4.90 o
   1  -9   3      307.93      312.01     10.98 o
   2  -9   3      189.94      208.28     14.54 o
   3  -9   3      126.22      119.75      9.33 o
   4  -9   3      195.15      207.86     10.46 o
  -8  -8   3       41.20       43.58      5.27 o
  -7  -8   3      622.71      598.35     13.81 o
  -6  -8   3       80.72       65.47      7.78 o
  -5  -8   3      151.64      146.97      6.61 o
  -4  -8   3      582.39      575.77     11.90 o
  -3  -8   3        0.01        0.14      4.51 o
  -2  -8   3        1.48        3.68      2.12 o
  -1  -8   3      474.45      508.16     10.77 o
   0  -8   3       31.40       24.52      4.05 o
   1  -8   3        3.48        0.16      3.37 o
   2  -8   3      295.80      298.45      8.09 o
   3  -8   3      192.53      182.58      8.64 o
   4  -8   3      129.63      116.76      8.05 o
   5  -8   3       56.20       69.61     15.32 o
  -9  -7   3       19.48        5.88      4.77 o
  -8  -7   3      211.10      219.46     10.52 o
  -7  -7   3      269.56      304.85     10.06 o
  -6  -7   3     1449.05     1401.42     21.42 o
  -5  -7   3       94.05       83.48      5.07 o
  -4  -7   3       80.48       71.58      4.61 o
  -3  -7   3       19.93       10.18      2.54 o
  -2  -7   3        0.52        1.82      1.88 o
  -1  -7   3        0.41        4.32      1.85 o
   0  -7   3      896.96      941.03     14.69 o
   1  -7   3      231.24      205.28      7.81 o
   2  -7   3       30.64       29.12      3.17 o
   3  -7   3       83.39       83.92      7.44 o
   4  -7   3      477.21      502.17     14.33 o
   5  -7   3      137.92      141.53     23.53 o
   6  -7   3      143.53      108.65      8.38 o
  -9  -6   3      277.74      289.55     17.57 o
  -8  -6   3      217.98      230.43     10.67 o
  -7  -6   3        8.08       25.57      4.73 o
  -6  -6   3       12.44       10.01      3.13 o
  -5  -6   3      670.65      599.70      9.91 o
  -4  -6   3       75.13       62.76      7.08 o
  -3  -6   3       17.34       30.83      3.11 o
  -2  -6   3       33.84       37.48      2.69 o
  -1  -6   3      510.75      537.11      8.32 o
   0  -6   3       27.74       43.45      2.22 o
   1  -6   3     1655.45     1714.72     23.37 o
   2  -6   3      875.55      842.66     10.91 o
   3  -6   3      173.35      165.08      5.64 o
   4  -6   3        0.95       -0.94      2.76 o
   5  -6   3      874.59      826.74     18.63 o
   6  -6   3       14.07       12.49      4.50 o
   7  -6   3       25.30       32.99      6.00 o
  -9  -5   3       30.35       32.31      5.65 o
  -8  -5   3      328.21      345.76     12.15 o
  -7  -5   3      221.82      228.70     11.12 o
  -6  -5   3      105.40      113.45      6.80 o
  -5  -5   3       62.56       55.56      5.99 o
  -4  -5   3      620.73      565.76     12.29 o
  -3  -5   3      337.59      335.50      7.96 o
  -2  -5   3      620.76      694.42      9.52 o
  -1  -5   3       31.00       16.03      1.47 o
   0  -5   3     3135.19     3337.20     27.01 o
   1  -5   3      338.43      301.58      8.28 o
   2  -5   3      144.56      125.21      4.44 o
   3  -5   3      450.46      447.07      7.05 o
   4  -5   3      855.84      841.76     17.24 o
   5  -5   3        3.75       11.24      7.59 o
   6  -5   3     2664.57     2647.64     41.22 o
   7  -5   3      128.86      137.33      8.58 o
   8  -5   3       15.69       13.83      5.07 o
  -9  -4   3      934.43      940.06     45.34 o
  -8  -4   3      296.22      319.83     11.38 o
  -7  -4   3      117.61      128.36     14.32 o
  -6  -4   3      119.44       91.95      6.15 o
  -5  -4   3       31.36       34.25      4.11 o
  -4  -4   3       26.23       28.60      4.03 o
  -3  -4   3      850.19      824.60     11.33 o
  -2  -4   3      442.19      435.93     10.12 o
  -1  -4   3      290.66      305.75      4.41 o
   0  -4   3     2002.82     2190.85     20.79 o
   1  -4   3     3923.57     4109.37     49.69 o
   2  -4   3       76.69       77.78      3.42 o
   3  -4   3      542.52      562.48      7.49 o
   4  -4   3     1291.64     1294.72     28.21 o
   5  -4   3      226.28      230.67      9.09 o
   6  -4   3      185.58      169.79      8.11 o
   7  -4   3      820.29      818.91     18.80 o
   8  -4   3      247.28      242.22     10.91 o
   9  -4   3       52.10       50.22      6.61 o
  -9  -3   3      739.76      759.90     15.30 o
  -8  -3   3      885.92      899.32     19.60 o
  -7  -3   3       38.49       43.38      5.04 o
  -6  -3   3        6.61        6.18      2.88 o
  -5  -3   3     1542.02     1585.87     25.36 o
  -4  -3   3      296.95      283.97      5.17 o
  -3  -3   3       79.52       82.60      2.61 o
  -2  -3   3     9026.45     9042.50    126.55 o
  -1  -3   3      200.45      206.31      5.02 o
   0  -3   3     3484.61     3686.23     32.16 o
   1  -3   3     3561.88     3665.13     36.63 o
   2  -3   3     2062.69     1975.45     21.37 o
   3  -3   3     1021.88      990.59     16.47 o
   4  -3   3     1267.09     1316.45     21.58 o
   5  -3   3      415.02      395.68     10.69 o
   6  -3   3      182.30      166.66      7.64 o
   7  -3   3       87.78       85.91      6.20 o
   8  -3   3     2141.83     2115.79     35.22 o
   9  -3   3      176.48      183.05      9.61 o
  -9  -2   3        0.78        5.64      3.27 o
  -8  -2   3      419.56      428.14     12.98 o
  -7  -2   3      395.85      425.25      9.83 o
  -6  -2   3      310.74      308.57      7.54 o
  -5  -2   3        9.32        9.18      1.48 o
  -4  -2   3     1638.28     1573.33     14.22 o
  -3  -2   3      121.61      109.48      3.36 o
  -2  -2   3       55.32       57.95      2.72 o
  -1  -2   3     5188.54     5317.26     44.70 o
   0  -2   3       58.95       41.84      2.18 o
   1  -2   3      764.09      793.68     12.56 o
   2  -2   3     3565.12     3623.58     36.95 o
   3  -2   3     1940.46     1902.99     21.72 o
   4  -2   3        2.63        6.37      1.80 o
   5  -2   3       91.40      110.76      4.58 o
   6  -2   3     1164.82     1141.76     30.36 o
   7  -2   3       24.27       26.61      3.31 o
   8  -2   3        0.21       -1.11      2.32 o
   9  -2   3      427.91      414.95     13.32 o
  10  -2   3       50.39       36.80      5.99 o
  -9  -1   3       20.28       24.06      4.00 o
  -8  -1   3        7.42        5.57      4.29 o
  -7  -1   3      894.99      926.87     12.87 o
  -6  -1   3     1297.36     1320.85     17.07 o
  -5  -1   3       41.57       36.75      2.21 o
  -4  -1   3        3.30        4.91      1.23 o
  -3  -1   3     3909.23     3602.08     31.79 o
  -2  -1   3       91.80       80.96      3.05 o
  -1  -1   3      156.69      185.06      4.19 o
   0  -1   3     2298.48     2635.57     41.87 o
   1  -1   3       63.07       69.56      2.33 o
   2  -1   3      335.78      399.35      6.27 o
   3  -1   3     4569.81     4754.42     47.51 o
   4  -1   3     5456.52     5557.64     64.85 o
   5  -1   3       21.68       28.35      2.54 o
   6  -1   3      433.44      419.98     15.37 o
   7  -1   3      464.70      476.10     14.24 o
   8  -1   3      123.67      114.45      9.12 o
   9  -1   3       44.36       37.57      4.19 o
  10  -1   3      536.59      551.79     23.39 o
  -9   0   3       74.44       86.80      5.72 o
  -8   0   3      187.86      212.43      6.48 o
  -7   0   3       25.77       37.26      3.85 o
  -6   0   3      467.78      478.01      8.21 o
  -5   0   3     1818.67     1724.29     18.22 o
  -4   0   3        0.48       -0.33      1.12 o
  -3   0   3      759.52      782.58      9.67 o
  -2   0   3      837.54      714.38      7.43 o
  -1   0   3     1219.68     1056.73     12.50 o
   0   0   3     4854.02     5183.36     42.82 o
   1   0   3     4147.45     4212.92     81.00 o
   2   0   3      136.25      118.41      5.28 o
   3   0   3       69.44       52.04      3.02 o
   4   0   3       60.67       73.54      3.58 o
   5   0   3     1565.29     1471.29     15.09 o
   6   0   3      424.82      421.20      8.42 o
   7   0   3      181.28      242.13      6.66 o
   8   0   3      452.37      434.67      9.62 o
   9   0   3      210.44      233.12      7.66 o
  10   0   3       12.84       18.44      4.72 o
  11   0   3      148.32      145.70      9.72 o
  -9   1   3        9.16       10.67      9.96 o
  -8   1   3       58.26       62.65      4.99 o
  -7   1   3     1185.38     1202.38     18.71 o
  -6   1   3        6.92       10.79      2.65 o
  -5   1   3        6.03        7.07      1.81 o
  -4   1   3     1033.08      957.72     11.34 o
  -3   1   3      423.49      400.69      6.10 o
  -2   1   3      788.24      849.38      8.49 o
  -1   1   3     3581.34     3337.62     32.00 o
   0   1   3     3841.47     3951.97     43.43 o
   1   1   3      528.01      517.24     11.39 o
   2   1   3      172.84      228.97      5.18 o
   3   1   3     1189.47     1121.81     16.31 o
   4   1   3        0.20        0.37      2.13 o
   5   1   3      568.81      685.18     11.92 o
   6   1   3     4525.82     4441.91     34.62 o
   7   1   3      118.34       95.47      3.62 o
   8   1   3      540.91      566.46      9.06 o
   9   1   3      747.36      722.07     16.97 o
  10   1   3      509.37      520.18     14.92 o
  11   1   3        6.91        2.78      3.39 o
  -8   2   3       50.70       49.11      4.05 o
  -7   2   3       20.82       39.83      3.43 o
  -6   2   3      613.06      616.39     10.08 o
  -5   2   3      351.55      346.22      6.93 o
  -4   2   3      200.89      234.23      4.85 o
  -3   2   3      673.20      534.73      7.27 o
  -2   2   3     2530.52     2588.53     23.46 o
  -1   2   3      499.04      521.09      6.30 o
   0   2   3     1198.47     1259.26     14.25 o
   1   2   3     3747.01     3722.26     62.24 o
   2   2   3     1473.43     1431.15     18.77 o
   3   2   3      559.17      581.01      7.76 o
   4   2   3     6965.27     6811.83     56.50 o
   5   2   3       96.13      134.72      3.30 o
   6   2   3        2.33        0.46      1.03 o
   7   2   3     2406.87     2403.35     23.21 o
   8   2   3      333.97      342.74     11.44 o
   9   2   3      263.84      264.40      9.66 o
  10   2   3      273.99      316.08     21.45 o
  11   2   3      361.02      431.31     11.49 o
  -8   3   3      540.79      528.51     15.56 o
  -7   3   3       51.19       98.35      9.31 o
  -6   3   3       28.87       28.83      3.02 o
  -5   3   3     1628.60     1605.69     18.48 o
  -4   3   3       11.79        7.99      2.61 o
  -3   3   3      426.15      453.96      8.42 o
  -2   3   3      723.15      583.70      9.30 o
  -1   3   3     1347.41     1238.55     18.59 o
   0   3   3      178.00      150.02      6.83 o
   1   3   3     7934.05     7983.45     91.13 o
   2   3   3     8059.90     7882.13     89.74 o
   3   3   3     3809.41     4161.77     35.47 o
   4   3   3     4399.85     4922.97     48.89 o
   5   3   3     3500.60     3612.39     37.48 o
   6   3   3        1.05        2.59      1.31 o
   8   3   3     5835.65     5885.47     52.03 o
   9   3   3       61.20       60.39      5.30 o
  10   3   3       46.65       45.65      3.83 o
  11   3   3       57.85       73.88      5.67 o
  -7   4   3      419.58      422.78     10.73 o
  -6   4   3      470.80      431.36     10.70 o
  -5   4   3       13.21       11.14      2.66 o
  -4   4   3     1346.67     1303.75     18.34 o
  -3   4   3       26.48       35.36      4.50 o
  -2   4   3      293.05      303.66      6.76 o
  -1   4   3     3230.54     3260.77     34.51 o
   0   4   3      496.60      443.34      7.48 o
   1   4   3       34.94       35.69      1.82 o
   2   4   3       66.59       30.72      2.52 o
   3   4   3     7599.72     8048.03    123.51 o
   4   4   3     4427.65     4810.29     41.53 o
   5   4   3       22.61       25.30      2.36 o
   6   4   3     5659.43     5578.78     75.99 o
   7   4   3        5.20       12.41      2.27 o
   8   4   3      217.52      224.42      6.62 o
   9   4   3      193.21      202.20      5.83 o
  10   4   3        7.59        1.75      2.81 o
  11   4   3        0.19        0.49      2.98 o
  -7   5   3        7.09        7.06      4.52 o
  -6   5   3      259.32      233.86      8.15 o
  -5   5   3       81.91       71.00      4.73 o
  -4   5   3      753.77      682.70     12.54 o
  -3   5   3      507.69      495.90     10.02 o
  -2   5   3        4.78        0.21      1.72 o
  -1   5   3      595.06      602.84     10.17 o
   0   5   3      604.40      588.51     13.42 o
   1   5   3     5399.25     5335.19     51.98 o
   2   5   3       35.98       38.11      2.24 o
   3   5   3       22.54       39.84      4.82 o
   4   5   3      991.89      971.15     11.43 o
   5   5   3       11.82       20.07      1.71 o
   6   5   3        7.18        5.53      1.44 o
   7   5   3     1293.46     1314.79     13.78 o
   8   5   3      549.49      571.93     13.51 o
   9   5   3      118.43      112.94      6.12 o
  10   5   3      126.70      118.15      6.14 o
  11   5   3      350.25      350.90     12.94 o
  -6   6   3      110.14      107.12     17.38 o
  -5   6   3      246.07      223.34      7.79 o
  -4   6   3       41.87       30.50      4.77 o
  -3   6   3        3.03        1.95      2.54 o
  -2   6   3     1078.41      980.18     15.05 o
  -1   6   3      332.60      327.82      7.57 o
   0   6   3      593.55      664.28     15.68 o
   1   6   3      872.29      834.14     21.47 o
   2   6   3     2345.10     2360.04     19.92 o
   3   6   3      557.96      608.41     10.87 o
   4   6   3      181.71      169.52      6.11 o
   5   6   3     1127.81     1099.42     11.65 o
   6   6   3       83.03       94.12      3.26 o
   7   6   3      145.88      151.05      6.91 o
   8   6   3        6.87        9.97      2.25 o
   9   6   3      713.73      705.82     11.63 o
  10   6   3        5.76        1.71      2.38 o
  11   6   3      146.72      152.73      7.47 o
  -5   7   3        0.29       -0.98      2.86 o
  -4   7   3      355.34      326.09      9.32 o
  -3   7   3      106.52      102.02      6.41 o
  -2   7   3        1.46        0.04      2.05 o
  -1   7   3      618.99      570.72     10.95 o
   0   7   3      934.28      945.88     14.35 o
   1   7   3     1520.16     1504.95     19.09 o
   2   7   3        2.13        3.39      1.51 o
   3   7   3     2094.38     2050.84     20.69 o
   4   7   3      487.96      505.44      9.42 o
   5   7   3       42.23       40.21      2.41 o
   6   7   3      611.09      568.72      9.21 o
   7   7   3      146.34      163.03      5.13 o
   8   7   3       29.89       31.64      3.11 o
   9   7   3      186.95      184.91      6.12 o
  10   7   3      299.83      302.34      8.04 o
  11   7   3       45.72       49.48      5.16 o
  -4   8   3       10.84        5.06      3.15 o
  -3   8   3      638.90      653.50     13.46 o
  -2   8   3      737.64      718.40     13.64 o
  -1   8   3      305.31      304.81      9.99 o
   0   8   3        2.38        4.32      2.24 o
   1   8   3     1611.26     1646.39     21.11 o
   2   8   3      230.51      242.84      5.71 o
   3   8   3      274.71      290.84      7.40 o
   4   8   3     1947.40     1966.00     20.87 o
   5   8   3       26.14       19.82      2.84 o
   6   8   3      236.88      224.46      5.86 o
   7   8   3      184.99      202.89      7.19 o
   8   8   3      110.98      108.50      5.22 o
   9   8   3        3.18        4.18      2.46 o
  10   8   3      266.04      275.57      7.88 o
  11   8   3      363.35      367.51      9.56 o
  -3   9   3       51.88       53.45      4.96 o
  -2   9   3      258.45      272.96     10.56 o
  -1   9   3      707.16      673.39     16.12 o
   0   9   3      155.24      172.07      6.49 o
   1   9   3        4.66        9.77      3.37 o
   2   9   3      775.84      788.46     13.41 o
   3   9   3        4.38        7.98      2.39 o
   4   9   3      132.39      130.91      9.61 o
   5   9   3     1361.22     1344.39     19.41 o
   6   9   3      172.33      165.18      5.39 o
   7   9   3       33.10       54.04      5.43 o
   8   9   3      745.62      742.60     12.47 o
   9   9   3      310.48      319.87      8.29 o
  10   9   3       57.32       58.47      6.99 o
  -2  10   3       51.65       50.34      5.87 o
  -1  10   3      459.23      483.03     14.14 o
   0  10   3     1265.63     1275.71     27.38 o
   1  10   3       97.48       96.47      6.94 o
   2  10   3       77.67       82.65      6.38 o
   3  10   3      249.67      266.68     11.42 o
   4  10   3     1029.09     1059.50     17.04 o
   5  10   3       98.31       97.99      5.45 o
   6  10   3      647.66      611.22     11.44 o
   7  10   3      200.22      204.93      6.51 o
   8  10   3       10.73       10.36      3.16 o
   9  10   3      130.01      126.44      5.93 o
   0  11   3      442.65      469.64     19.40 o
   1  11   3      199.93      207.39      9.80 o
   2  11   3      266.09      260.64     10.80 o
   3  11   3       42.14       32.63      5.22 o
   4  11   3      241.95      246.30      8.12 o
   5  11   3      296.74      297.19      9.04 o
   6  11   3        1.30        4.50      3.37 o
   7  11   3      262.92      269.64     19.49 o
   8  11   3        4.53        7.92      2.95 o
   3  12   3       54.25       51.98     12.26 o
   4  12   3       79.58       81.45      7.37 o
   5  12   3      200.97      201.45      8.01 o
   6  12   3       72.90       77.84      7.67 o
  -2 -11   4        6.37       10.62      6.88 o
  -5 -10   4        0.38        3.06      7.46 o
  -4 -10   4       39.51       39.12      6.12 o
  -3 -10   4      170.70      176.20     10.78 o
  -2 -10   4      452.58      440.64     16.73 o
  -1 -10   4      177.11      169.30      7.49 o
   0 -10   4        2.62        1.41      3.76 o
   1 -10   4      287.10      308.96     18.37 o
   2 -10   4       19.34       11.34      7.42 o
  -7  -9   4       10.71       17.07      5.48 o
  -6  -9   4        1.21       -2.54      4.26 o
  -5  -9   4      461.82      471.85     15.04 o
  -4  -9   4      333.57      341.95     14.78 o
  -3  -9   4      108.03      125.72      8.08 o
  -2  -9   4       59.52       67.99      5.21 o
  -1  -9   4      111.59      128.52      6.35 o
   0  -9   4        1.19       -1.21      4.10 o
   1  -9   4       16.42       13.63      4.56 o
   2  -9   4      487.68      499.45     22.05 o
   3  -9   4        3.84        3.54      5.67 o
   4  -9   4        2.46       -0.64      4.18 o
  -8  -8   4       28.97       28.81      6.43 o
  -7  -8   4      212.98      234.77     11.29 o
  -6  -8   4        7.87        3.29      4.11 o
  -5  -8   4        8.57        8.34      4.24 o
  -4  -8   4     1022.16      999.66     17.06 o
  -3  -8   4      257.63      249.65      7.02 o
  -2  -8   4       42.64       40.92      5.13 o
  -1  -8   4      150.89      154.83     11.20 o
   0  -8   4      325.10      342.62     10.88 o
   1  -8   4      325.10      347.15     17.06 o
   2  -8   4       11.97       33.83      7.56 o
   3  -8   4      298.30      313.46     11.38 o
   4  -8   4       94.11      102.21      7.70 o
   5  -8   4       50.40       59.23      6.82 o
  -8  -7   4       49.02       52.63      7.00 o
  -7  -7   4        7.12       24.14      7.22 o
  -6  -7   4      472.41      457.93     14.04 o
  -5  -7   4      161.94      176.00     16.48 o
  -4  -7   4        4.13        3.51      3.50 o
  -3  -7   4      439.88      418.20      9.81 o
  -2  -7   4      284.66      306.00      8.38 o
  -1  -7   4       44.25       43.59      3.87 o
   0  -7   4        0.35       -1.51      2.15 o
   1  -7   4     1125.27     1135.51     22.01 o
   2  -7   4        5.94        6.97      2.58 o
   3  -7   4        0.28       -0.13      4.63 o
   4  -7   4      677.08      672.71     16.58 o
   5  -7   4      110.37      120.40      8.18 o
   6  -7   4       11.31        8.22      4.80 o
  -8  -6   4      296.62      308.14     18.06 o
  -7  -6   4        1.08       -3.94      3.46 o
  -6  -6   4       77.26       56.23      5.91 o
  -5  -6   4      334.76      313.31     10.68 o
  -4  -6   4      278.92      259.66      9.66 o
  -3  -6   4      103.88       94.05      7.97 o
  -2  -6   4      808.61      806.15     13.78 o
  -1  -6   4      224.99      196.40      8.61 o
   0  -6   4       27.49       40.28      5.36 o
   1  -6   4        8.32       12.07      2.26 o
   2  -6   4     1078.84     1028.72     19.08 o
   3  -6   4       86.19       91.29      5.91 o
   4  -6   4       90.54      112.31      6.84 o
   5  -6   4       35.00       38.04      5.38 o
   6  -6   4      450.23      452.12     14.39 o
   7  -6   4       42.59       34.91      6.06 o
  -9  -5   4       56.15       58.06      8.75 o
  -8  -5   4       12.11        8.49      4.49 o
  -7  -5   4      396.86      384.51     23.15 o
  -6  -5   4       13.16        7.62      3.76 o
  -5  -5   4        8.31        5.01      3.27 o
  -4  -5   4       48.58       53.22      5.36 o
  -3  -5   4      819.39      811.29     13.22 o
  -2  -5   4        2.59        7.54      2.19 o
  -1  -5   4      215.44      188.48      6.89 o
   0  -5   4     4272.41     4599.60     40.93 o
   1  -5   4       31.58       29.52      2.50 o
   2  -5   4      255.51      248.57      5.98 o
   3  -5   4     1338.88     1345.96     22.80 o
   4  -5   4        8.74        8.09      3.07 o
   5  -5   4        0.71        4.83      3.29 o
   6  -5   4       49.47       61.07     10.45 o
   7  -5   4      757.85      724.00     18.29 o
   8  -5   4        0.15        3.04      8.07 o
  -9  -4   4      215.83      222.92      9.15 o
  -8  -4   4       74.60       78.29      7.13 o
  -7  -4   4       12.44       18.34      5.31 o
  -6  -4   4      430.81      472.96     13.11 o
  -5  -4   4      877.63      874.46     14.27 o
  -4  -4   4      214.55      233.88      6.68 o
  -3  -4   4      372.32      344.95     10.67 o
  -2  -4   4     3867.66     3758.59     40.23 o
  -1  -4   4    13204.02    13311.72    141.06 o
   0  -4   4     1067.47     1227.01     14.56 o
   1  -4   4     5037.13     4875.04     48.68 o
   2  -4   4      207.37      226.55      5.34 o
   3  -4   4        1.34        2.05      2.05 o
   4  -4   4      415.34      389.76     19.66 o
   5  -4   4        6.87       12.19      6.18 o
   6  -4   4       53.84       50.11      6.45 o
   7  -4   4      122.86      121.93      7.75 o
   8  -4   4      522.52      546.32     22.30 o
   9  -4   4       33.77       46.87      6.63 o
  -9  -3   4      170.21      160.08      8.31 o
  -8  -3   4       44.40       50.71      4.99 o
  -7  -3   4      281.49      346.65      9.09 o
  -6  -3   4       27.31       22.39      4.48 o
  -5  -3   4      940.61      942.86     14.74 o
  -4  -3   4       27.76       19.66      2.55 o
  -3  -3   4      544.81      569.81     10.01 o
  -2  -3   4      334.04      328.21      5.24 o
  -1  -3   4     8654.01     8793.59     73.04 o
   0  -3   4        0.62        1.36      1.07 o
   1  -3   4      153.06      161.30      4.09 o
   2  -3   4     2445.35     2416.20     25.81 o
   3  -3   4      408.15      413.70      7.06 o
   4  -3   4      171.75      167.41      7.90 o
   5  -3   4      778.50      752.38     31.72 o
   6  -3   4       17.28       14.79      3.74 o
   8  -3   4      151.02      149.64      8.57 o
   9  -3   4      395.02      430.88     14.31 o
  -9  -2   4        1.18        1.44      4.31 o
  -8  -2   4       43.88       58.49      5.08 o
  -7  -2   4      512.74      565.66     16.13 o
  -6  -2   4      206.46      212.02      5.97 o
  -5  -2   4      246.41      266.60      7.01 o
  -4  -2   4     1230.18     1149.26     15.93 o
  -3  -2   4     1308.47     1240.78     16.31 o
  -2  -2   4     1036.85      936.32     12.95 o
  -1  -2   4       36.45       49.53      2.16 o
   0  -2   4     4045.82     4159.50     36.03 o
   1  -2   4     1155.33     1213.92     15.42 o
   2  -2   4        8.91        7.83      1.52 o
   3  -2   4     1577.47     1511.99     18.34 o
   4  -2   4     3827.48     3910.63     41.38 o
   5  -2   4        1.05        2.91      1.89 o
   6  -2   4      974.08      956.71     15.00 o
   7  -2   4       95.33      129.89      5.64 o
   8  -2   4       33.71       43.67      4.36 o
   9  -2   4        2.46        4.45      3.01 o
  10  -2   4      465.40      469.15     22.20 o
  -9  -1   4      273.14      305.99     18.34 o
  -8  -1   4       54.27       38.03      5.63 o
  -7  -1   4       17.77       43.24      7.32 o
  -6  -1   4      924.93      888.05     14.56 o
  -5  -1   4      268.45      237.65      5.02 o
  -4  -1   4       72.10       59.98      3.78 o
  -3  -1   4     5277.29     5417.85     47.15 o
  -2  -1   4     2048.21     2020.06     27.91 o
  -1  -1   4      206.48      200.95      5.23 o
   0  -1   4     1266.79     1428.85     13.57 o
   1  -1   4        7.00        7.80      1.05 o
   2  -1   4       25.46       29.00      2.74 o
   3  -1   4     1727.55     1705.93     19.62 o
   4  -1   4     3156.55     2963.81     39.07 o
   5  -1   4     2114.91     2064.51     32.92 o
   6  -1   4      411.69      363.30     11.39 o
   7  -1   4       37.52       41.84      3.73 o
   8  -1   4      107.77      105.93      5.44 o
   9  -1   4       33.05       20.38      3.58 o
  10  -1   4      153.14      115.38      8.58 o
  -8   0   4      431.47      432.17     13.61 o
  -7   0   4      239.28      238.95      7.70 o
  -6   0   4      160.94      156.13      6.66 o
  -5   0   4     1229.27     1199.90     14.39 o
  -4   0   4     1429.40     1458.44     17.99 o
  -3   0   4     2256.26     2123.64     20.97 o
  -2   0   4     1643.66     1631.68     16.50 o
  -1   0   4      919.58      883.53     11.38 o
   0   0   4      440.34      505.66      5.42 o
   1   0   4      229.67      217.27      3.46 o
   2   0   4     1933.77     1848.90     20.03 o
   3   0   4      372.74      366.16      6.33 o
   4   0   4      698.65      819.51     11.36 o
   5   0   4      760.40      723.25     12.94 o
   6   0   4     1216.87     1272.06     19.58 o
   7   0   4      332.80      345.07      8.07 o
   8   0   4       19.30       25.40      3.14 o
   9   0   4      919.05      888.91     20.01 o
  10   0   4       21.96       13.67      4.49 o
  11   0   4        3.85        3.81      4.44 o
  -8   1   4       41.95       47.00      6.11 o
  -7   1   4      177.92      200.22      7.04 o
  -6   1   4       29.73       31.45      3.67 o
  -5   1   4       13.29       15.72      2.64 o
  -4   1   4     1170.93     1189.71     13.74 o
  -3   1   4     1934.86     1981.33     19.71 o
  -2   1   4        7.44       18.22      1.67 o
  -1   1   4       10.16       13.47      2.64 o
   0   1   4      511.49      463.67      7.04 o
   1   1   4      747.33      775.86      8.24 o
   2   1   4      470.69      466.57      6.59 o
   3   1   4      457.93      379.74      7.85 o
   4   1   4     1266.50     1314.92     15.75 o
   5   1   4      566.02      518.51      8.53 o
   6   1   4      551.87      568.70      8.01 o
   7   1   4     2830.68     2879.45     27.67 o
   8   1   4      242.01      230.42      6.84 o
   9   1   4       16.30       25.99      5.23 o
  10   1   4      533.48      552.30     15.58 o
  11   1   4       43.84       38.34      6.14 o
  -8   2   4       58.02       60.36      4.55 o
  -7   2   4       86.38       89.56      4.81 o
  -6   2   4      292.59      298.96      9.24 o
  -5   2   4     2168.05     2171.44     26.78 o
  -4   2   4     1179.95     1102.33     15.71 o
  -3   2   4       70.20       71.08      2.89 o
  -2   2   4     1160.75     1103.13     12.14 o
  -1   2   4      543.54      565.10      8.79 o
   0   2   4     3753.41     4036.08     51.44 o
   1   2   4     3777.19     3710.23     89.02 o
   2   2   4       45.29       71.93      4.65 o
   3   2   4     2388.13     2399.41     24.48 o
   4   2   4     1654.32     1634.01     15.38 o
   5   2   4     2101.66     2031.69     19.37 o
   6   2   4      211.98      195.26      4.10 o
   7   2   4       82.07      111.17      5.72 o
   8   2   4     1889.48     1821.18     29.35 o
   9   2   4       20.50       39.39      7.63 o
  10   2   4       24.50       34.52      5.18 o
  11   2   4      869.78      978.80     22.31 o
  -7   3   4      162.67      175.12      6.29 o
  -6   3   4       70.47       67.54      4.12 o
  -5   3   4     1695.23     1699.53     19.73 o
  -4   3   4        9.70        7.63      2.31 o
  -3   3   4      112.97      104.31      4.43 o
  -2   3   4       35.11       43.72      3.35 o
  -1   3   4      432.55      303.86     20.62 o
   0   3   4     1259.13     1463.12     21.84 o
   1   3   4     1499.34     1678.31     22.77 o
   2   3   4     9841.02     9902.31    125.64 o
   3   3   4      343.97      341.33      5.84 o
   4   3   4     6365.69     6906.67     57.63 o
   5   3   4      439.40      474.77      7.00 o
   6   3   4      643.24      670.88      8.96 o
   7   3   4      163.90      228.15      6.26 o
   8   3   4     1696.32     1626.47     21.40 o
   9   3   4      387.35      404.70     10.14 o
  10   3   4        6.20        1.72      3.42 o
  11   3   4        0.85        3.15      3.68 o
  12   3   4      166.64      151.27      9.84 o
  -7   4   4      294.30      300.40      9.45 o
  -6   4   4      205.62      203.10     15.82 o
  -5   4   4      121.03      111.83      6.20 o
  -4   4   4        4.09        2.20      2.08 o
  -3   4   4      843.40      822.48     13.33 o
  -2   4   4       17.91       21.51      3.22 o
  -1   4   4      106.04      102.66      6.79 o
   0   4   4     4736.41     4904.53     84.68 o
   1   4   4        0.99        4.89      3.37 o
   2   4   4      586.46      576.06     10.86 o
   3   4   4     2733.02     2735.90     44.74 o
   4   4   4      411.66      369.77      5.23 o
   5   4   4      208.83      181.23      5.73 o
   6   4   4      804.09      765.79     11.79 o
   7   4   4     1907.84     1831.09     20.44 o
   8   4   4      390.08      370.06      7.17 o
   9   4   4      385.40      392.03      9.31 o
  10   4   4      853.67      833.71     14.89 o
  11   4   4        3.50        6.73      3.45 o
  12   4   4       71.22       57.33      6.99 o
  -6   5   4      337.29      353.52     12.07 o
  -5   5   4      164.38      156.27     10.13 o
  -4   5   4       38.79       29.37      3.46 o
  -3   5   4      642.88      598.18     17.57 o
  -2   5   4      555.95      548.20     10.37 o
  -1   5   4       52.51       52.75      3.99 o
   0   5   4      328.70      375.43      9.19 o
   1   5   4     2953.95     3085.88     64.66 o
   2   5   4      255.00      234.75      5.26 o
   3   5   4       34.79       48.05      3.37 o
   4   5   4     2067.75     1897.50     19.02 o
   5   5   4      870.76      880.83     11.00 o
   6   5   4      886.46      895.36     11.41 o
   7   5   4      162.43      172.56      5.58 o
   8   5   4      574.15      550.74     10.71 o
   9   5   4       40.67       52.32      3.67 o
  10   5   4        1.21        1.05      2.85 o
  11   5   4      480.18      480.88     17.82 o
  12   5   4      274.66      288.49     11.55 o
  -6   6   4       33.36       37.06      7.81 o
  -5   6   4      157.97      153.67      6.82 o
  -4   6   4     1034.79      932.95     16.14 o
  -3   6   4       48.51       42.79      3.89 o
  -2   6   4       52.39       56.89      3.93 o
  -1   6   4      574.04      562.36     12.84 o
   0   6   4      447.58      478.17     26.88 o
   1   6   4      400.78      369.41      9.56 o
   2   6   4     4541.65     4517.85     57.98 o
   3   6   4      417.88      359.11      5.25 o
   4   6   4      404.17      423.68      9.21 o
   5   6   4     1162.15     1179.64     11.28 o
   6   6   4      269.07      261.57      5.59 o
   7   6   4       46.41       56.91      3.47 o
   8   6   4       54.66       50.55      3.01 o
   9   6   4      454.68      460.76     10.64 o
  10   6   4      156.89      151.82      6.66 o
  11   6   4      130.04      123.88      6.81 o
  -5   7   4        0.26       -2.05      2.88 o
  -4   7   4       45.72       56.46      4.85 o
  -3   7   4      644.70      650.58     13.11 o
  -2   7   4        2.88        0.52      4.27 o
  -1   7   4      177.35      156.91      7.13 o
   0   7   4      610.80      689.22     14.63 o
   1   7   4       85.22       78.69      6.71 o
   2   7   4      642.19      707.30     11.49 o
   3   7   4     1004.36      992.53     12.04 o
   4   7   4      713.47      652.33      9.75 o
   5   7   4       20.54       24.82      2.21 o
   6   7   4      398.94      383.66      7.71 o
   7   7   4      694.37      709.06      9.58 o
   8   7   4      492.39      493.75      9.25 o
   9   7   4      168.23      162.36      5.74 o
  10   7   4      902.06      904.87     16.65 o
  11   7   4       64.28       61.53      5.64 o
  -4   8   4        1.63        2.64      4.52 o
  -3   8   4       29.18       36.96      5.06 o
  -2   8   4      487.95      486.01     13.65 o
  -1   8   4        0.58       -1.17      2.62 o
   0   8   4       63.62       53.36      6.28 o
   1   8   4       69.18       59.28      7.68 o
   2   8   4      572.47      559.44      9.02 o
   3   8   4       13.42        9.89      2.41 o
   4   8   4     1463.07     1443.33     16.53 o
   5   8   4      525.32      527.65     10.67 o
   6   8   4       34.37       33.02      3.30 o
   7   8   4      126.52      119.43      4.67 o
   8   8   4     1994.22     1988.51     38.33 o
   9   8   4       30.19       31.90      3.52 o
  10   8   4       19.80       22.07      3.36 o
  11   8   4      376.76      374.19     11.06 o
  -3   9   4       28.00       25.26      5.01 o
  -2   9   4        1.74        6.54      3.63 o
  -1   9   4      986.35      949.51     20.89 o
   0   9   4        3.33        2.21      3.39 o
   1   9   4      428.42      393.54     11.79 o
   2   9   4       81.01       81.24      5.73 o
   3   9   4        1.53        1.88      2.28 o
   4   9   4      326.97      330.96      8.51 o
   5   9   4      523.14      541.47     15.98 o
   6   9   4      328.03      330.48      7.66 o
   7   9   4       32.42       53.12      7.46 o
   8   9   4        0.12       -1.17      2.66 o
   9   9   4     1327.11     1318.33     26.82 o
  10   9   4      110.88       97.80      7.50 o
  -1  10   4        0.02       -3.20      3.29 o
   0  10   4      930.32      950.25     20.46 o
   1  10   4        3.99        9.80      3.80 o
   2  10   4      188.05      187.40     15.58 o
   3  10   4      287.43      299.67      8.45 o
   4  10   4       19.26       15.25      3.23 o
   5  10   4        3.89        7.38      2.85 o
   6  10   4       45.93       49.64      4.00 o
   7  10   4      782.67      758.72     15.50 o
   8  10   4      108.99       98.79      5.18 o
   9  10   4      274.89      231.84      7.40 o
   1  11   4      383.18      397.64     13.44 o
   2  11   4       14.96       18.15      4.61 o
   3  11   4       52.92       58.07      6.23 o
   4  11   4        8.06        6.73      5.05 o
   5  11   4     1074.89     1062.78     26.69 o
   6  11   4      369.80      346.97     13.55 o
   7  11   4       90.14       91.71      6.10 o
   8  11   4      642.45      613.32     13.35 o
   4  12   4       99.15      113.40      8.31 o
   5  12   4       80.04       85.36     11.94 o
   6  12   4      282.56      289.76      9.47 o
  -4 -10   5        5.31        7.15      4.65 o
  -3 -10   5        5.27        6.37      4.55 o
  -2 -10   5      240.27      262.14     11.65 o
  -1 -10   5        7.09       -0.29      6.20 o
   0 -10   5        9.74       -2.52      7.03 o
   1 -10   5       65.27      103.73     12.41 o
  -6  -9   5       60.92       69.08      7.95 o
  -5  -9   5        7.94       10.80      4.75 o
  -4  -9   5      253.10      236.19     22.39 o
  -3  -9   5      143.03      149.00      7.17 o
  -2  -9   5        3.68        1.00      3.23 o
  -1  -9   5      167.64      167.69      7.33 o
   0  -9   5        5.71       12.02      6.64 o
   1  -9   5       29.53       30.00      8.29 o
   2  -9   5      147.03      146.48     13.62 o
   3  -9   5      151.89      194.90     14.93 o
  -7  -8   5        2.44        0.14      4.80 o
  -6  -8   5      131.43      123.75     13.11 o
  -5  -8   5       54.41       42.84     10.49 o
  -4  -8   5       32.15       39.66      5.78 o
  -3  -8   5      618.27      658.73     13.59 o
  -2  -8   5      406.75      399.08     10.27 o
  -1  -8   5        4.10        6.17      3.05 o
   0  -8   5      415.15      452.80     12.89 o
   1  -8   5        0.87       -6.20      4.99 o
   2  -8   5      153.73      160.44     13.23 o
   3  -8   5      182.53      186.91     13.96 o
   4  -8   5      485.41      461.26     14.59 o
   5  -8   5      171.00      174.00      9.96 o
  -7  -7   5       26.92       45.70      6.52 o
  -6  -7   5      233.37      243.79     17.18 o
  -5  -7   5      202.33      191.49      9.64 o
  -4  -7   5        0.11        0.57      2.77 o
  -3  -7   5       73.16       84.39      5.18 o
  -2  -7   5       20.32       17.11      4.07 o
  -1  -7   5      763.03      716.62     13.39 o
   0  -7   5      188.05      190.26     13.76 o
   1  -7   5      324.74      348.95     16.82 o
   2  -7   5      104.15      100.92     10.03 o
   3  -7   5      247.96      237.16      9.68 o
   4  -7   5      265.88      239.27     10.36 o
   5  -7   5     1152.36     1147.46     24.19 o
   6  -7   5       59.48       60.76      7.23 o
  -8  -6   5      399.30      384.92     14.30 o
  -7  -6   5      113.32      122.81     11.20 o
  -6  -6   5        0.24        1.50      4.18 o
  -5  -6   5        5.75        4.53      2.72 o
  -4  -6   5      284.32      276.39      8.05 o
  -3  -6   5       39.57       29.41      3.61 o
  -2  -6   5      100.29       82.90      4.72 o
  -1  -6   5      947.11      974.77     15.50 o
   0  -6   5      308.79      332.09     10.01 o
   1  -6   5       60.92       68.69      7.27 o
   2  -6   5      675.46      710.88     15.33 o
   3  -6   5      407.26      428.17     23.63 o
   4  -6   5      230.58      223.42      9.19 o
   5  -6   5       93.18      109.00      8.48 o
   6  -6   5      349.33      344.38     22.08 o
   7  -6   5       56.07       61.95      7.26 o
  -8  -5   5        8.68       11.15      4.76 o
  -7  -5   5      364.20      371.37     24.04 o
  -6  -5   5      691.83      707.49     13.89 o
  -5  -5   5      143.81      143.16      6.32 o
  -4  -5   5       36.55       34.30      3.66 o
  -3  -5   5      403.08      363.76      8.77 o
  -2  -5   5       87.53       91.48      9.11 o
  -1  -5   5        0.23        1.50      2.07 o
   0  -5   5     3135.97     3189.65     45.04 o
   1  -5   5      376.72      363.69      7.42 o
   2  -5   5      395.54      400.46     10.53 o
   3  -5   5      637.40      651.57     16.99 o
   4  -5   5      126.39      135.05      7.16 o
   5  -5   5       15.63        8.37      3.49 o
   6  -5   5       13.15       13.27      5.77 o
   7  -5   5      883.74      884.48     20.84 o
   8  -5   5       12.74        8.09      4.71 o
  -8  -4   5       39.02       37.47      5.11 o
  -7  -4   5       17.36       25.64      5.36 o
  -6  -4   5      110.17      106.40      5.66 o
  -5  -4   5     1063.50     1029.37     19.49 o
  -4  -4   5      116.06      110.02      5.43 o
  -3  -4   5       89.73       92.22      4.63 o
  -2  -4   5      882.86      899.30     14.06 o
  -1  -4   5        0.96        5.37      2.01 o
   0  -4   5      297.73      293.51      5.56 o
   1  -4   5      907.59      896.96     12.46 o
   2  -4   5      691.22      647.98     10.09 o
   3  -4   5       87.99       80.46      4.99 o
   4  -4   5       43.94       42.91      4.37 o
   5  -4   5     1011.21      976.25     19.41 o
   6  -4   5        2.75        4.03      3.32 o
   7  -4   5        2.32       15.57      4.15 o
   8  -4   5      321.16      323.89     12.99 o
   9  -4   5       31.86       41.63      8.65 o
  -8  -3   5      269.22      285.33      9.61 o
  -7  -3   5      265.93      271.18      7.64 o
  -6  -3   5        0.48        0.52      2.50 o
  -5  -3   5        9.74        6.69      2.50 o
  -4  -3   5      571.95      540.25     18.17 o
  -3  -3   5        3.28        2.60      1.95 o
  -2  -3   5      227.67      209.86      6.39 o
  -1  -3   5      312.29      240.18      5.08 o
   0  -3   5     2991.93     3185.87     29.25 o
   1  -3   5       94.35       83.98      3.30 o
   2  -3   5      386.56      352.34      6.58 o
   3  -3   5     1593.17     1594.85     24.64 o
   4  -3   5       44.85       53.49      4.39 o
   5  -3   5       37.28       30.66      3.35 o
   6  -3   5     1475.83     1481.91     23.01 o
   7  -3   5        6.12        4.43      4.73 o
   8  -3   5      166.87      165.67      8.98 o
   9  -3   5      495.12      521.35     15.76 o
  -8  -2   5      115.65      109.10      8.24 o
  -7  -2   5       14.77       14.89      3.06 o
  -6  -2   5      640.65      617.42     12.45 o
  -5  -2   5       33.06       33.80      3.07 o
  -4  -2   5        0.27        7.61      3.19 o
  -3  -2   5     2904.16     2794.96     31.74 o
  -2  -2   5      509.78      463.17      8.77 o
  -1  -2   5       15.33       17.39      1.72 o
   0  -2   5      817.69      808.85     16.58 o
   1  -2   5       10.20        3.41      1.44 o
   2  -2   5      646.86      688.03      8.33 o
   3  -2   5       30.48       38.64      2.69 o
   4  -2   5     1369.97     1222.21     16.50 o
   5  -2   5      191.55      193.65      6.07 o
   6  -2   5       59.00       67.35      4.22 o
   7  -2   5     1575.16     1498.12     21.41 o
   8  -2   5       63.62       58.79      4.88 o
   9  -2   5      206.43      205.01      8.11 o
  10  -2   5      135.98      126.63      7.25 o
  -8  -1   5      409.31      432.94     14.45 o
  -7  -1   5      370.06      420.97     13.43 o
  -6  -1   5       70.91       68.97      4.00 o
  -5  -1   5      686.12      662.75     10.49 o
  -4  -1   5      209.97      208.16      5.42 o
  -3  -1   5      181.22      161.88      4.51 o
  -2  -1   5     6014.54     5816.75     50.59 o
  -1  -1   5       80.65       80.97      3.07 o
   0  -1   5     4032.31     4138.30     33.67 o
   1  -1   5       62.71       42.42      1.79 o
   2  -1   5     1677.74     1582.44     13.50 o
   3  -1   5       16.61       18.97      2.06 o
   4  -1   5     1867.90     1873.26     24.83 o
   5  -1   5     2358.11     2222.89     26.19 o
   6  -1   5      352.75      374.76      9.26 o
   8  -1   5     1611.13     1563.77     22.28 o
   9  -1   5      109.24      119.35      6.26 o
  10  -1   5       56.70       59.06      6.93 o
  -8   0   5       83.18       72.97      7.16 o
  -7   0   5      225.04      229.24     10.14 o
  -6   0   5        1.25        2.78      2.45 o
  -5   0   5        3.75        5.12      2.04 o
  -4   0   5     2115.92     1971.96     21.06 o
  -3   0   5      426.65      430.14      7.36 o
  -2   0   5       39.67       39.47      2.40 o
  -1   0   5      842.61      866.83     12.73 o
   0   0   5      839.15      836.25      9.18 o
   1   0   5      248.16      279.16      4.36 o
   2   0   5      914.22      910.19      8.58 o
   3   0   5     1321.37     1293.23     15.74 o
   4   0   5     1495.02     1529.35     18.51 o
   5   0   5      275.77      300.44      5.34 o
   6   0   5     2876.79     2836.21     47.32 o
   7   0   5      145.82      152.58      5.70 o
   8   0   5      116.41      106.94      6.08 o
   9   0   5      486.61      476.09     13.93 o
  10   0   5      173.91      181.25      9.39 o
  11   0   5        0.28        4.82      4.61 o
  -8   1   5       43.74       49.41      5.23 o
  -7   1   5       23.84       23.12      4.64 o
  -6   1   5      321.50      323.33      8.81 o
  -5   1   5      307.59      309.71     11.31 o
  -4   1   5        6.55        0.86      2.15 o
  -3   1   5     2262.77     2082.51     21.31 o
  -2   1   5      363.26      390.17     10.33 o
  -1   1   5        7.86        3.77      1.27 o
   0   1   5     2865.75     2891.48     45.09 o
   1   1   5      543.92      541.17      6.72 o
   2   1   5      819.25      823.68     10.53 o
   3   1   5       43.76       37.66      3.14 o
   4   1   5     5077.42     5132.29     51.55 o
   5   1   5      415.26      476.68      8.38 o
   6   1   5        3.08        6.81      1.56 o
   7   1   5     3991.92     4116.55     37.75 o
   8   1   5       40.69       41.05      4.71 o
   9   1   5       56.99       49.39      5.55 o
  10   1   5      157.40      186.50      9.39 o
  11   1   5       73.26       54.98      6.76 o
  -7   2   5       20.65       26.91      4.15 o
  -6   2   5      631.08      583.34     12.20 o
  -5   2   5      456.18      464.34     10.23 o
  -4   2   5      330.95      315.91      7.78 o
  -3   2   5      161.29      162.99      6.60 o
  -2   2   5      624.31      567.89      9.91 o
  -1   2   5      150.51      120.84      5.65 o
   0   2   5      826.53     1023.90     13.27 o
   1   2   5       53.99       35.29      2.10 o
   2   2   5     3692.57     3843.91     38.45 o
   3   2   5     2768.01     2871.16     25.71 o
   4   2   5     1375.77     1513.11     23.35 o
   5   2   5     3285.78     3189.29     22.98 o
   6   2   5      275.71      283.98      6.33 o
   8   2   5       40.36       41.47      4.73 o
   9   2   5      156.67      171.12      8.17 o
  10   2   5      312.16      276.87     10.85 o
  11   2   5      327.32      344.42     13.40 o
  -7   3   5      311.95      292.98      8.23 o
  -6   3   5        4.08        4.16      2.56 o
  -5   3   5      443.67      404.64      9.69 o
  -4   3   5       12.78       11.86      2.78 o
  -3   3   5        4.26        3.21      2.60 o
  -2   3   5      223.98      198.48      7.03 o
  -1   3   5     1022.90      959.11     13.52 o
   0   3   5     3383.83     3686.40     46.76 o
   1   3   5      204.50      188.52      5.96 o
   2   3   5      122.99      115.08      4.20 o
   3   3   5     5845.81     6184.73     59.71 o
   4   3   5      164.99      186.15      4.53 o
   5   3   5      410.31      431.11      5.63 o
   6   3   5     1071.70     1059.04     17.07 o
   7   3   5      375.00      382.90      8.20 o
   8   3   5      104.31       98.08      4.70 o
   9   3   5      699.43      693.39     12.77 o
  10   3   5      324.62      346.77     11.79 o
  11   3   5       47.72       43.36      5.91 o
  12   3   5        1.85        1.55      4.28 o
  -6   4   5      232.56      237.10     11.48 o
  -5   4   5       42.12       35.06      4.02 o
  -4   4   5        5.90        5.68      2.67 o
  -3   4   5      854.03      801.47     22.83 o
  -2   4   5      524.53      518.26     16.87 o
  -1   4   5      214.46      184.87      9.50 o
   0   4   5     1087.93     1073.88     25.11 o
   1   4   5     1285.93     1136.90     25.59 o
   2   4   5      295.42      245.71      6.40 o
   3   4   5       52.47       59.74      2.87 o
   4   4   5     3391.79     3452.56     31.09 o
   5   4   5       23.51       26.53      2.07 o
   6   4   5       12.92        8.46      1.45 o
   7   4   5      499.95      510.88      8.17 o
   8   4   5     1122.38     1177.45     17.28 o
   9   4   5       57.57       61.16      4.74 o
  10   4   5      320.85      333.25     14.29 o
  11   4   5      208.94      224.11      8.16 o
  12   4   5       41.66       47.12      7.08 o
  -6   5   5       18.90       11.36      3.60 o
  -5   5   5      958.59      895.78     26.38 o
  -4   5   5      133.88      141.15      6.19 o
  -3   5   5       51.57       44.13      4.72 o
  -2   5   5      622.82      618.69     15.78 o
  -1   5   5      346.30      387.29     14.44 o
   0   5   5     2276.01     2397.93     47.60 o
   1   5   5     1376.39     1373.29     30.59 o
   2   5   5     3357.23     3409.10     43.87 o
   3   5   5       92.85       74.29     12.34 o
   4   5   5        4.10        5.98      1.76 o
   5   5   5     2708.47     2724.08     23.20 o
   6   5   5      664.66      698.01      9.75 o
   7   5   5      195.15      277.21      8.73 o
   8   5   5       97.19       94.97      4.03 o
   9   5   5        1.77        2.40      2.33 o
  10   5   5      459.99      475.17     14.59 o
  11   5   5      145.99      126.70      6.70 o
  12   5   5      536.17      572.12     13.95 o
  -5   6   5       10.03        8.57      3.43 o
  -4   6   5     1107.63     1058.67     26.80 o
  -3   6   5      199.82      187.56      8.43 o
  -2   6   5      327.85      326.57     10.41 o
  -1   6   5      695.46      698.01     15.15 o
   0   6   5     1591.62     1630.41     25.74 o
   1   6   5     2087.82     2003.80     29.35 o
   2   6   5      355.98      380.96     14.30 o
   3   6   5     1348.40     1401.76     38.80 o
   4   6   5      122.31      117.54      4.53 o
   5   6   5       94.22       93.49      5.40 o
   6   6   5     1588.49     1610.19     15.92 o
   7   6   5        5.71        2.79      1.81 o
   8   6   5       47.24       44.82      3.94 o
   9   6   5      707.02      703.53     11.50 o
  10   6   5      265.93      271.45      9.85 o
  11   6   5      108.16      103.62      6.70 o
  -4   7   5        9.82        9.95      3.89 o
  -3   7   5      469.22      505.24     16.55 o
  -2   7   5      190.71      180.85      8.21 o
  -1   7   5      183.25      181.91     18.15 o
   0   7   5      657.78      710.68     15.35 o
   1   7   5     1473.37     1472.44     24.09 o
   2   7   5      374.42      351.91      7.82 o
   3   7   5       90.84       80.02      5.22 o
   4   7   5     1746.75     1753.13     18.67 o
   5   7   5      190.88      197.05      5.29 o
   6   7   5      212.52      210.09      4.51 o
   7   7   5     1063.30     1055.89     11.29 o
   8   7   5        1.60        3.78      1.88 o
   9   7   5      284.57      279.15      8.21 o
  10   7   5      151.55      142.94      6.81 o
  11   7   5      482.06      492.33     12.43 o
  -3   8   5       63.97       72.01      6.51 o
  -2   8   5      848.13      886.41     20.31 o
  -1   8   5      309.17      298.79     10.41 o
   0   8   5      604.58      620.18     14.91 o
   1   8   5      116.10      112.22      5.20 o
   2   8   5      215.03      223.75      9.12 o
   3   8   5      285.02      301.74      7.75 o
   4   8   5     1343.60     1376.98     19.15 o
   5   8   5      326.37      322.71      6.79 o
   6   8   5        9.37        6.63      1.72 o
   8   8   5      359.65      356.16      9.74 o
   9   8   5      326.20      328.11      8.12 o
  10   8   5        0.72       -0.14      2.53 o
  11   8   5      137.91      136.15      7.25 o
  -2   9   5       38.38       28.42      5.14 o
  -1   9   5      505.92      490.72     14.26 o
   0   9   5       97.80      101.67      6.75 o
   1   9   5        6.50        2.59      2.53 o
   2   9   5      604.84      605.28     11.84 o
   3   9   5      489.04      483.10     10.47 o
   4   9   5      199.44      208.30      7.00 o
   5   9   5      130.08      131.28      8.11 o
   6   9   5       80.67       93.75      5.04 o
   7   9   5       21.49       29.54      2.87 o
   8   9   5        4.55        3.88      2.16 o
   9   9   5      218.00      221.68      6.97 o
  10   9   5      540.32      518.52     10.94 o
  -1  10   5       79.65      102.01      7.59 o
   0  10   5       34.65       40.21      5.41 o
   1  10   5      802.38      794.20     26.42 o
   2  10   5       16.37       20.37      3.42 o
   3  10   5        0.44       -1.95      2.57 o
   4  10   5      490.62      518.89     11.43 o
   5  10   5        0.67        0.06      2.40 o
   6  10   5      150.63      150.39      5.67 o
   7  10   5     1045.84      986.62     14.95 o
   8  10   5      273.83      269.79      6.72 o
   9  10   5      103.32       95.00      6.72 o
   1  11   5        8.78       16.00      6.45 o
   2  11   5      584.13      600.21     29.25 o
   3  11   5       18.47       10.92      4.22 o
   4  11   5       23.66       20.72      3.61 o
   5  11   5      700.52      694.08     14.15 o
   6  11   5       37.84       47.34      6.34 o
   7  11   5      309.15      325.72      8.55 o
   8  11   5      267.59      238.11      7.55 o
  -2 -10   6      169.91      160.05     11.22 o
  -1 -10   6       42.72       59.72     10.76 o
  -5  -9   6        9.09        4.00      4.92 o
  -4  -9   6      167.97      168.21     12.77 o
  -3  -9   6      158.46      170.46      7.80 o
  -2  -9   6        4.61        5.31      4.72 o
  -1  -9   6       21.02       21.43      4.17 o
   0  -9   6      452.04      502.31     22.54 o
   1  -9   6        9.25        8.97      7.13 o
   2  -9   6        0.88        5.14      6.88 o
   3  -9   6      176.26      180.17     15.46 o
  -6  -8   6       23.87       22.77      6.15 o
  -5  -8   6        2.91        2.32      4.19 o
  -4  -8   6       95.63       89.69      6.09 o
  -3  -8   6      403.43      361.07     10.39 o
  -2  -8   6      268.38      272.27      8.98 o
  -1  -8   6        1.54        2.34      3.13 o
   0  -8   6        2.51        3.05      5.91 o
   1  -8   6      394.87      405.51     20.02 o
   2  -8   6        0.01       -0.82      5.87 o
   3  -8   6       15.84       11.25      7.51 o
   4  -8   6      339.79      354.13     20.07 o
  -6  -7   6       40.46       30.36      6.01 o
  -5  -7   6      225.98      230.01      8.78 o
  -4  -7   6      156.57      156.54      6.94 o
  -3  -7   6      222.98      246.55      8.40 o
  -2  -7   6      148.96      141.94      7.82 o
  -1  -7   6     1592.49     1641.97     23.43 o
   0  -7   6      114.03      127.79      8.34 o
   1  -7   6        8.55       16.67      6.45 o
   2  -7   6      728.60      676.81     25.01 o
   3  -7   6       51.25       49.34      9.16 o
   4  -7   6        8.52       13.05      4.36 o
   5  -7   6       43.56       45.84      6.21 o
   6  -7   6      285.58      280.51     12.63 o
  -7  -6   6      403.11      427.07     29.76 o
  -6  -6   6       71.31       56.92     12.53 o
  -5  -6   6      127.54      103.15      6.12 o
  -4  -6   6      380.06      361.27     10.79 o
  -3  -6   6      173.65      158.99     12.88 o
  -2  -6   6     2823.34     2551.04     31.76 o
  -1  -6   6     2263.68     2172.55     27.86 o
   0  -6   6      866.15      889.32     14.98 o
   1  -6   6       14.88       17.35      6.06 o
   2  -6   6      143.95      147.06     11.29 o
   3  -6   6      707.44      735.83     16.73 o
   4  -6   6        7.76       12.26      4.19 o
   5  -6   6       34.73       39.29     11.05 o
   6  -6   6        1.67        0.81      5.45 o
   7  -6   6       23.82       29.21      5.96 o
  -7  -5   6       30.76       36.58      6.26 o
  -6  -5   6      943.02      894.00     29.03 o
  -5  -5   6        1.46       -2.35      2.68 o
  -4  -5   6       39.29       39.89      4.21 o
  -3  -5   6      207.36      208.28      7.25 o
  -2  -5   6      635.81      683.09     17.88 o
  -1  -5   6      340.85      376.34      8.99 o
   0  -5   6      121.97      128.24      5.38 o
   1  -5   6     1118.12     1064.72     18.92 o
   2  -5   6        0.07       -1.87      2.37 o
   3  -5   6        8.22        3.25      4.92 o
   4  -5   6      481.55      481.98     13.13 o
   5  -5   6       34.40       34.17      7.22 o
   6  -5   6       66.42       66.64      6.31 o
   7  -5   6       85.65       79.67      7.28 o
   8  -5   6       23.50       21.61      5.67 o
  -8  -4   6       62.28       76.29      6.42 o
  -7  -4   6        7.74       16.60      3.46 o
  -6  -4   6        2.41        3.46      3.13 o
  -5  -4   6      993.15      976.88     16.70 o
  -4  -4   6      277.57      277.14     13.41 o
  -3  -4   6      201.99      184.29     12.33 o
  -2  -4   6       32.47       31.23      3.37 o
  -1  -4   6      396.28      347.93      8.28 o
   0  -4   6        2.54        1.63      2.76 o
   1  -4   6      872.93      836.87     12.20 o
   2  -4   6     1550.40     1561.95     19.32 o
   3  -4   6      786.60      821.80     16.40 o
   4  -4   6      412.65      429.90     11.77 o
   5  -4   6      208.64      194.57      8.56 o
   6  -4   6      128.95      125.34      7.45 o
   7  -4   6       33.00       32.20      5.34 o
   8  -4   6       12.08       20.56      4.95 o
   9  -4   6      198.44      227.50     11.31 o
  -8  -3   6       55.80       44.62      6.61 o
  -7  -3   6      359.16      346.12     11.00 o
  -6  -3   6       89.50       99.36      5.11 o
  -5  -3   6        0.27        0.50      2.59 o
  -4  -3   6      805.41      825.70     14.40 o
  -3  -3   6       97.69      106.27      5.10 o
  -2  -3   6       59.19       65.21      4.06 o
  -1  -3   6       10.79       20.64      2.79 o
   0  -3   6      872.61      924.78     13.34 o
   1  -3   6      265.06      256.84      5.87 o
   2  -3   6       44.69       59.19      3.02 o
   3  -3   6      156.89      140.10      6.41 o
   4  -3   6      585.10      554.82     10.47 o
   5  -3   6      171.88      156.62      5.90 o
   6  -3   6      311.06      289.98     12.94 o
   7  -3   6      556.47      534.56     12.38 o
   8  -3   6        2.15        3.25      4.06 o
   9  -3   6       91.15       67.16      7.13 o
  -8  -2   6        9.74        8.47      4.96 o
  -7  -2   6      262.76      263.10      9.09 o
  -6  -2   6      294.38      319.45     10.93 o
  -5  -2   6      264.99      292.11      8.29 o
  -4  -2   6      351.13      343.55      7.53 o
  -3  -2   6     1255.36     1198.72     15.07 o
  -2  -2   6      760.53      707.41     16.05 o
  -1  -2   6        0.62        1.00      1.37 o
   0  -2   6      411.94      431.30     11.38 o
   1  -2   6     2132.72     1969.82     22.33 o
   2  -2   6      142.88      159.63      3.76 o
   3  -2   6      226.88      224.26      5.85 o
   4  -2   6        4.49        3.07      1.95 o
   5  -2   6      595.78      592.92     11.01 o
   6  -2   6       59.23       71.82      5.37 o
   7  -2   6     1000.34      994.79     23.22 o
   8  -2   6     1484.39     1450.10     21.94 o
   9  -2   6      164.36      161.31      7.49 o
  10  -2   6       58.80       52.82      6.60 o
  -7  -1   6      108.19      111.84      8.28 o
  -6  -1   6      132.90      132.71      6.45 o
  -5  -1   6       24.71       26.34      3.15 o
  -4  -1   6      829.46      803.59     11.90 o
  -3  -1   6        3.22        5.59      1.95 o
  -2  -1   6      737.23      716.84     10.31 o
  -1  -1   6     2294.31     2279.88     27.85 o
   0  -1   6      257.79      316.83      4.31 o
   1  -1   6      227.81      240.92      4.29 o
   2  -1   6      873.98      834.78      9.08 o
   3  -1   6      981.14      921.30     12.93 o
   4  -1   6      267.46      249.39      6.20 o
   5  -1   6     1022.96      979.06     14.65 o
   6  -1   6      914.55      880.21     14.13 o
   7  -1   6      687.36      683.24     12.67 o
   8  -1   6      569.20      539.58     11.60 o
   9  -1   6     1172.16     1140.49     19.02 o
  10  -1   6        6.86       -1.08      4.34 o
  -7   0   6      438.45      493.86     15.01 o
  -6   0   6      407.47      407.66     13.16 o
  -5   0   6     1659.91     1773.04     32.57 o
  -4   0   6      807.45      797.28     12.24 o
  -3   0   6      952.34      898.08     13.26 o
  -2   0   6      125.17      135.68      4.29 o
  -1   0   6     2829.23     2782.39     26.63 o
   0   0   6     1335.11     1261.54     13.17 o
   1   0   6      198.66      190.54      3.79 o
   2   0   6       84.94       75.48      2.24 o
   3   0   6     4649.16     4534.57     34.78 o
   4   0   6      219.64      214.87      5.53 o
   5   0   6      917.08      924.77     13.61 o
   6   0   6      705.66      684.59      9.56 o
   7   0   6     1104.90     1081.78     16.39 o
   8   0   6      235.78      258.15     20.56 o
   9   0   6      269.98      283.22     19.73 o
  10   0   6      617.66      609.42     17.07 o
  11   0   6       10.97       18.65      5.42 o
  -7   1   6       14.53       13.65      4.78 o
  -6   1   6      687.77      686.50     17.14 o
  -5   1   6      239.97      225.86      9.17 o
  -4   1   6        2.53        4.34      2.41 o
  -3   1   6      708.49      683.13     11.10 o
  -2   1   6      600.17      489.97      9.75 o
  -1   1   6       24.57       24.70      2.08 o
   0   1   6      241.27      253.77      5.89 o
   1   1   6     1806.24     1736.72     16.95 o
   2   1   6      175.82      208.36      4.11 o
   3   1   6       43.99       77.30      2.61 o
   4   1   6     4703.53     4728.49     40.98 o
   5   1   6        5.32        2.32      1.66 o
   6   1   6      703.26      662.38      9.26 o
   7   1   6      890.18      846.19     11.32 o
   8   1   6       77.52       63.05     15.27 o
   9   1   6      327.01      311.84     11.03 o
  10   1   6      161.37      153.83      8.98 o
  11   1   6      233.49      220.82     10.94 o
  -7   2   6       94.60       98.24      6.32 o
  -6   2   6        7.25       10.14      3.99 o
  -5   2   6      337.95      355.51     11.69 o
  -4   2   6      156.70      166.43      7.91 o
  -3   2   6      244.69      245.52      6.99 o
  -2   2   6      402.61      361.76      6.58 o
  -1   2   6     1468.25     1396.54     24.17 o
   0   2   6       16.38       13.80      2.01 o
   1   2   6        0.14        0.51      1.29 o
   2   2   6     2375.15     2217.54     24.11 o
   3   2   6      610.04      547.77      8.66 o
   4   2   6      422.05      475.47     10.77 o
   5   2   6     1998.64     1947.47     19.08 o
   6   2   6      438.26      422.72      7.01 o
   7   2   6      430.33      532.55     26.20 o
   8   2   6      745.09      711.88     16.12 o
   9   2   6     1510.72     1451.33     26.59 o
  10   2   6      124.26      119.92      7.89 o
  11   2   6       21.85       20.61      6.64 o
  -6   3   6       99.86       96.00      6.02 o
  -5   3   6       87.03       77.59      6.38 o
  -4   3   6      420.89      398.99     11.91 o
  -3   3   6        3.60        6.45      2.81 o
  -2   3   6      100.79      101.21      5.61 o
  -1   3   6       57.75       58.43      3.59 o
   0   3   6     2229.62     2232.78     25.57 o
   1   3   6      490.60      455.90      9.82 o
   2   3   6      193.95      185.20      6.25 o
   3   3   6     1259.52     1095.73     13.75 o
   4   3   6      214.30      232.29      5.36 o
   5   3   6     1073.02     1073.82     10.45 o
   6   3   6      436.74      453.69      7.16 o
   7   3   6     1000.43      976.30     14.78 o
   8   3   6       49.03       45.06      3.72 o
   9   3   6      112.79      113.88      7.42 o
  10   3   6      654.55      651.92     25.98 o
  11   3   6      154.14      134.84     11.56 o
  12   3   6       32.58       29.59      5.96 o
  -6   4   6      346.35      361.95     13.13 o
  -5   4   6      418.90      418.28     12.52 o
  -4   4   6      276.20      277.06     10.18 o
  -3   4   6        9.32        5.69      3.17 o
  -2   4   6      482.57      449.38     16.53 o
  -1   4   6       42.50       37.90      5.57 o
   0   4   6      208.47      184.68      9.50 o
   1   4   6     3329.22     3139.31     41.35 o
   2   4   6        3.21       15.86      2.37 o
   3   4   6       64.30       62.72      4.62 o
   4   4   6      495.19      495.03      6.33 o
   5   4   6     1460.44     1394.25     18.93 o
   6   4   6        9.41       11.72      1.89 o
   7   4   6       88.30      118.39      6.88 o
   8   4   6      671.90      638.61     11.90 o
   9   4   6        0.78       -3.18      2.17 o
  10   4   6      231.70      207.16      7.33 o
  11   4   6      582.84      554.92     17.40 o
  12   4   6       55.82       48.81     13.84 o
  -5   5   6      147.07      177.96     16.53 o
  -4   5   6      848.07      846.10     19.18 o
  -3   5   6        7.90       10.74      3.49 o
  -2   5   6        7.40        6.35      4.17 o
  -1   5   6      587.76      580.59     19.10 o
   0   5   6      280.80      255.98     11.92 o
   1   5   6      370.25      370.56     13.77 o
   2   5   6     1990.03     1924.31     39.80 o
   3   5   6       17.15       34.43      3.36 o
   4   5   6     1601.30     1579.55     19.53 o
   5   5   6     1628.13     1623.44     28.31 o
   6   5   6     3150.47     3250.67     30.79 o
   7   5   6        3.21       10.03      2.22 o
   8   5   6      983.47      957.36     17.08 o
   9   5   6      373.89      387.86      9.53 o
  10   5   6      189.00      205.82     11.29 o
  11   5   6       61.67       60.23      7.24 o
  12   5   6      542.24      556.79     24.67 o
  -4   6   6       58.97       74.20     11.80 o
  -3   6   6      890.66      855.83     31.65 o
  -2   6   6        5.79       13.33      3.61 o
  -1   6   6        5.80        8.11      4.31 o
   0   6   6     1205.90     1199.36     21.22 o
   1   6   6      497.89      456.60     16.19 o
   2   6   6       83.13       90.93      7.46 o
   3   6   6     1085.53     1050.92     18.44 o
   4   6   6       27.69       34.01      3.61 o
   5   6   6      333.57      304.44      5.66 o
   6   6   6      146.77      164.08      4.27 o
   7   6   6     3843.95     3678.28     35.95 o
   8   6   6      575.27      557.14     13.29 o
   9   6   6        3.73        4.57      2.61 o
  10   6   6      953.15      963.48     16.78 o
  11   6   6        0.11       -2.25      3.31 o
  -4   7   6       16.74       12.63      6.93 o
  -3   7   6      109.81       96.02      7.03 o
  -2   7   6      945.97      931.42     20.00 o
  -1   7   6       51.24       42.04      4.83 o
   0   7   6      338.03      332.80     10.37 o
   1   7   6      140.23      134.51      6.61 o
   2   7   6       25.62       19.39      5.14 o
   3   7   6      259.88      247.85     14.08 o
   4   7   6     1690.16     1670.56     26.34 o
   5   7   6       68.95       75.86      4.90 o
   6   7   6        2.13        1.54      1.62 o
   7   7   6      624.02      572.78      8.58 o
   8   7   6     1674.40     1667.58     17.35 o
   9   7   6       46.48       52.57      5.12 o
  10   7   6       24.75       24.32      3.89 o
  11   7   6      393.78      433.19     11.67 o
  -3   8   6        6.03        6.42      3.91 o
  -2   8   6      151.10      148.84     15.17 o
  -1   8   6      642.94      666.50     16.43 o
   0   8   6      350.69      351.62     11.20 o
   1   8   6      413.06      404.80     16.58 o
   2   8   6      644.82      611.37     20.89 o
   3   8   6       26.46       21.19      3.82 o
   4   8   6      177.35      188.01      9.46 o
   5   8   6        6.23        8.24      2.51 o
   6   8   6      184.43      200.66      6.43 o
   7   8   6        6.04       27.44      9.09 o
   8   8   6       75.64       59.13      3.16 o
   9   8   6     2078.64     1993.28     26.78 o
  10   8   6        2.98       -0.06      2.84 o
  11   8   6        0.45        2.68      3.30 o
  -1   9   6       13.44        7.45      4.63 o
   0   9   6      226.67      277.95     10.70 o
   1   9   6        6.12        8.95      3.46 o
   2   9   6        9.80        3.48      3.29 o
   3   9   6      721.02      702.37     13.21 o
   4   9   6     1456.54     1432.55     20.67 o
   5   9   6      762.00      750.37     15.91 o
   6   9   6      297.51      294.05      7.44 o
   7   9   6      227.85      242.22      6.50 o
   8   9   6      109.13       99.44      4.31 o
   9   9   6       49.14       44.07      3.53 o
  10   9   6      791.76      755.56     15.38 o
   0  10   6        0.13       -0.75      3.65 o
   1  10   6      416.09      364.46     17.98 o
   2  10   6       78.44       78.75      6.17 o
   3  10   6        5.96        5.41      2.89 o
   4  10   6      157.59      155.23      6.64 o
   5  10   6      209.32      223.69      7.64 o
   6  10   6      165.57      156.40      5.90 o
   7  10   6        8.63       10.28      3.91 o
   8  10   6      766.09      737.22     12.77 o
   9  10   6       66.80       70.50      4.78 o
   2  11   6      130.98      149.34     12.75 o
   3  11   6      223.15      225.69      8.96 o
   4  11   6       63.95       65.57      8.48 o
   5  11   6      374.70      393.55     10.68 o
   6  11   6      948.73      960.54     15.31 o
   7  11   6      239.26      223.95      7.36 o
   8  11   6        2.57        3.52      2.80 o
  -3  -9   7        2.23        2.61      3.66 o
  -2  -9   7      305.14      279.26      9.83 o
  -1  -9   7       50.16       52.64     10.28 o
   0  -9   7      269.28      307.50     18.90 o
   1  -9   7       98.47      103.68     12.75 o
   2  -9   7       40.87       54.19     11.05 o
  -4  -8   7       12.53       15.22      4.22 o
  -3  -8   7       26.20       17.00      5.13 o
  -2  -8   7      178.79      213.85      8.49 o
  -1  -8   7       76.05       76.60      5.69 o
   0  -8   7       57.06       64.03     10.13 o
   1  -8   7      174.94      167.27     14.06 o
   2  -8   7       70.53       62.87     10.81 o
   3  -8   7      125.27      132.23     13.23 o
   4  -8   7       14.49       27.14      9.26 o
  -5  -7   7       31.39       32.59      4.93 o
  -4  -7   7      309.02      307.41     14.05 o
  -3  -7   7       47.50       37.04      4.63 o
  -2  -7   7        5.17        0.97      5.58 o
  -1  -7   7      913.76      873.48     15.98 o
   0  -7   7       28.03       22.39      7.32 o
   1  -7   7       74.82       73.14     10.03 o
   2  -7   7      536.73      503.81     22.35 o
   3  -7   7       36.94       40.96      8.39 o
   4  -7   7        4.26        8.29      6.64 o
   5  -7   7       37.33       39.82     12.19 o
  -6  -6   7      346.23      307.67     10.50 o
  -5  -6   7        0.11       -3.53      3.01 o
  -4  -6   7       13.22        7.83      3.55 o
  -3  -6   7      764.48      788.33     15.25 o
  -2  -6   7      143.13      140.32      6.52 o
  -1  -6   7       28.42       39.06      4.20 o
   0  -6   7       67.91       81.25      9.96 o
   1  -6   7       92.65      104.70     10.57 o
   2  -6   7       10.84        8.58      5.82 o
   3  -6   7      401.35      418.50     19.73 o
   4  -6   7      662.92      645.10     16.38 o
   5  -6   7       45.07       39.28      5.82 o
   6  -6   7       10.20        9.02      4.63 o
   7  -6   7      164.89      183.21     29.23 o
  -6  -5   7      112.39      125.87      7.52 o
  -5  -5   7      297.02      303.62     18.13 o
  -4  -5   7        1.55        3.80      3.00 o
  -3  -5   7        2.59        0.90      3.32 o
  -2  -5   7      545.95      500.61     11.25 o
  -1  -5   7      327.90      311.95      8.52 o
   0  -5   7      290.85      286.17     18.13 o
   1  -5   7      558.73      533.46     12.90 o
   2  -5   7      224.92      230.77     13.81 o
   3  -5   7       83.42      103.13      6.37 o
   4  -5   7      345.99      325.58     18.47 o
   5  -5   7      552.01      599.64     24.19 o
   6  -5   7        5.81        3.52      6.50 o
   7  -5   7        3.29        4.75      4.97 o
   8  -5   7      204.76      198.22     10.80 o
  -7  -4   7      110.84      127.21      6.50 o
  -6  -4   7       11.88        7.09      3.02 o
  -5  -4   7      128.70      119.56      8.30 o
  -4  -4   7     1250.01     1217.28     19.55 o
  -3  -4   7        2.14       -0.91      2.32 o
  -2  -4   7       70.22       74.39      4.80 o
  -1  -4   7       22.37       30.36      3.48 o
   0  -4   7       86.43       81.65      4.52 o
   1  -4   7       30.28       39.02      7.51 o
   2  -4   7      804.03      787.71     16.84 o
   3  -4   7      555.80      502.26     15.56 o
   4  -4   7        0.78        1.42      4.44 o
   5  -4   7        9.23        7.31      3.45 o
   6  -4   7      615.28      599.54     21.76 o
   7  -4   7       74.37       80.07      7.11 o
   8  -4   7       10.46        7.00      4.39 o
  -7  -3   7      128.56      159.08     12.31 o
  -6  -3   7      211.42      206.18      8.60 o
  -5  -3   7        9.76        4.82      2.63 o
  -4  -3   7       19.08       21.18      3.02 o
  -3  -3   7      827.94      776.39     14.10 o
  -2  -3   7       11.19       16.77      2.97 o
  -1  -3   7       36.61       19.23      3.44 o
   0  -3   7      872.48      874.41     13.93 o
   1  -3   7      446.53      448.06      8.43 o
   2  -3   7       32.21       39.87      2.95 o
   3  -3   7      216.58      229.47      9.23 o
   4  -3   7      252.79      259.42      7.20 o
   5  -3   7       74.21       84.33      4.80 o
   6  -3   7       93.00       94.60      5.34 o
   7  -3   7      815.69      796.20     17.53 o
   8  -3   7       27.43       27.06      5.27 o
   9  -3   7       20.47       14.06      4.92 o
  -7  -2   7        4.08       19.60      4.35 o
  -6  -2   7        2.63        4.23      2.87 o
  -5  -2   7      570.88      553.55     10.70 o
  -4  -2   7        0.94        4.69      2.31 o
  -3  -2   7      110.05      118.09      4.93 o
  -2  -2   7      536.22      619.19     10.09 o
  -1  -2   7      710.81      727.19      9.79 o
   0  -2   7        6.63        1.94      1.48 o
   1  -2   7      596.48      605.61     13.67 o
   2  -2   7      376.54      338.94      5.12 o
   3  -2   7      472.51      450.02     12.95 o
   4  -2   7       29.31       42.04      3.37 o
   5  -2   7     1293.36     1199.06     17.54 o
   6  -2   7       32.68       40.98      3.97 o
   8  -2   7     1129.17     1112.29     26.60 o
   9  -2   7      124.54      125.62      6.86 o
  10  -2   7       45.15       50.89      5.54 o
  -7  -1   7      209.02      232.52     11.34 o
  -6  -1   7       65.75       77.38      6.45 o
  -5  -1   7        1.92        3.15      2.45 o
  -4  -1   7      583.78      581.59     10.41 o
  -3  -1   7      163.56      187.59      8.64 o
  -2  -1   7       49.06       52.32      3.28 o
  -1  -1   7     1574.55     1553.58     17.57 o
   0  -1   7      127.36      138.81      4.19 o
   1  -1   7      986.71      980.05     13.65 o
   2  -1   7      272.93      259.40      4.35 o
   3  -1   7     4913.35     5046.79     44.08 o
   4  -1   7      303.64      331.65      7.46 o
   5  -1   7       13.62       11.04      2.41 o
   6  -1   7     1601.02     1649.41     32.34 o
   7  -1   7      589.32      595.28     11.94 o
   8  -1   7      122.06      114.78      5.91 o
   9  -1   7      426.60      456.37     11.33 o
  10  -1   7      120.47      113.84      8.65 o
  -7   0   7      226.65      227.95     11.38 o
  -6   0   7      214.30      251.62     11.14 o
  -5   0   7      104.67      101.11      5.80 o
  -4   0   7       45.65       56.61      4.48 o
  -3   0   7      247.79      249.16      6.36 o
  -2   0   7        5.70        7.77      1.97 o
  -1   0   7       79.83       97.43      3.82 o
   0   0   7      359.62      361.62      7.57 o
   1   0   7     2111.49     2108.76     20.11 o
   2   0   7     1647.91     1699.81     15.24 o
   3   0   7     1582.96     1727.29     19.28 o
   4   0   7     1685.10     1629.32     20.33 o
   5   0   7      274.75      263.67      6.87 o
   6   0   7        7.77       10.77      2.59 o
   7   0   7      342.79      332.00      8.40 o
   8   0   7       69.06       91.57      5.22 o
   9   0   7      117.80       84.84     17.79 o
  10   0   7      340.79      349.08     12.85 o
  11   0   7      132.17      148.47     13.98 o
  -6   1   7      139.54      145.55      8.84 o
  -5   1   7       52.52       65.68      8.75 o
  -4   1   7       88.43       90.11      5.27 o
  -3   1   7        0.65       -2.53      2.18 o
  -2   1   7     1407.58     1335.62     15.89 o
  -1   1   7      127.13      132.30      7.41 o
   0   1   7     1600.32     1660.72     19.14 o
   1   1   7      913.24      861.68     10.52 o
   2   1   7     5250.89     5389.96     46.66 o
   3   1   7        7.36        4.06      1.36 o
   4   1   7      149.29      134.75      3.61 o
   5   1   7     1805.12     1815.82     22.34 o
   6   1   7      125.23      128.20      5.05 o
   7   1   7      212.13      226.33      6.64 o
   8   1   7      615.12      645.34     15.70 o
   9   1   7       36.73       25.91      6.37 o
  10   1   7        2.12       -1.57      3.56 o
  11   1   7      190.43      173.66      9.70 o
  -6   2   7        2.84        3.52      3.91 o
  -5   2   7      297.88      291.99     11.33 o
  -4   2   7      956.96      963.34     29.11 o
  -3   2   7       34.02       34.35      3.69 o
  -2   2   7      368.63      341.73      8.40 o
  -1   2   7     1329.30     1238.18     26.66 o
   0   2   7      132.44      131.90      4.93 o
   1   2   7      374.36      330.55      5.79 o
   2   2   7       77.58       76.38      3.30 o
   3   2   7     1920.96     1926.22     22.48 o
   4   2   7       23.13       16.15      1.92 o
   5   2   7     1393.59     1362.18     18.55 o
   6   2   7     1155.21     1092.16     15.53 o
   7   2   7      145.28      172.28     13.96 o
   8   2   7      706.46      670.30     20.43 o
   9   2   7      272.13      227.77      9.57 o
  10   2   7      232.20      266.71     11.00 o
  11   2   7       35.34       21.13      5.26 o
  -6   3   7      423.09      461.17     22.22 o
  -5   3   7        2.00       -4.05      3.62 o
  -4   3   7       63.05       61.81      5.86 o
  -3   3   7      547.71      559.54     14.26 o
  -2   3   7       10.90       11.86      2.84 o
  -1   3   7      975.25     1011.26     15.64 o
   0   3   7     2433.70     2519.20     28.98 o
   1   3   7     1400.64     1389.90     21.83 o
   2   3   7       29.04       17.99      2.13 o
   3   3   7      247.61      233.83      5.48 o
   4   3   7     1374.87     1301.06     16.73 o
   5   3   7       13.42        6.57      1.55 o
   6   3   7       63.09       63.46      4.88 o
   7   3   7        4.97       15.69      3.68 o
   8   3   7       41.67       38.23      3.64 o
   9   3   7       11.25       12.40      3.82 o
  10   3   7      467.64      457.62     14.15 o
  11   3   7      525.60      527.32     15.93 o
  -5   4   7      325.16      336.20     10.23 o
  -4   4   7        3.71        0.92      3.35 o
  -3   4   7       49.09       52.17      5.52 o
  -2   4   7      921.68      892.65     25.79 o
  -1   4   7      775.86      707.88     21.57 o
   0   4   7     1196.61     1153.15     20.17 o
   1   4   7      816.23      806.61     15.22 o
   2   4   7      403.83      409.37      9.80 o
   3   4   7       89.32       96.44      3.87 o
   4   4   7      286.51      241.73      5.08 o
   5   4   7     1352.62     1314.85     22.19 o
   6   4   7      124.59      115.30      4.54 o
   7   4   7      481.60      517.88     10.32 o
   8   4   7      464.75      481.67     10.31 o
   9   4   7      161.65      157.13      6.24 o
  10   4   7      168.32      179.24      6.99 o
  11   4   7      125.01      117.47     10.86 o
  -4   5   7      481.93      491.48     14.94 o
  -3   5   7      132.84      133.64     10.95 o
  -2   5   7       84.52       90.98      8.82 o
  -1   5   7      576.95      569.20     19.58 o
   0   5   7     1494.69     1486.81     35.09 o
   1   5   7      188.06      175.95      9.89 o
   2   5   7       51.16       56.51      4.19 o
   3   5   7     1528.94     1502.64     22.89 o
   4   5   7      297.58      321.60      6.84 o
   5   5   7       96.29      101.01      3.71 o
   6   5   7     1185.16     1133.73     13.95 o
   7   5   7      218.88      266.40      6.17 o
   8   5   7        4.10        0.77      2.32 o
   9   5   7      573.19      577.79     20.14 o
  10   5   7      276.27      289.80      8.83 o
  11   5   7      322.32      347.45     10.03 o
  -4   6   7       34.00       28.42      5.29 o
  -3   6   7      429.84      448.82     14.01 o
  -2   6   7      139.70      130.96      7.59 o
  -1   6   7      613.11      569.39     20.26 o
   0   6   7      319.69      277.45     13.38 o
   1   6   7      762.56      730.71     22.35 o
   2   6   7        6.03        7.66      3.73 o
   3   6   7     1892.59     1817.14     39.75 o
   4   6   7       67.36       65.46      3.89 o
   5   6   7       80.54       95.94      5.62 o
   6   6   7       21.13       21.86      2.23 o
   7   6   7     1172.57     1190.17     14.96 o
   8   6   7      619.79      593.57     12.01 o
   9   6   7        1.13       -1.01      2.43 o
  10   6   7      154.83      159.95      7.02 o
  11   6   7      127.08      132.48      6.94 o
  -3   7   7      138.33      146.05      8.77 o
  -2   7   7      659.92      626.06     29.54 o
  -1   7   7       97.41      114.59      7.20 o
   0   7   7       13.48        8.22      3.68 o
   1   7   7      893.27      896.10     18.25 o
   2   7   7      262.27      271.88     13.09 o
   3   7   7       37.89       39.80      6.20 o
   4   7   7      297.24      316.52      9.70 o
   5   7   7      504.42      488.82     10.13 o
   6   7   7      173.31      179.56      4.88 o
   8   7   7      722.14      711.58     11.53 o
   9   7   7      385.32      353.48     14.22 o
  10   7   7      136.37      117.64     14.18 o
  11   7   7      221.25      214.91      8.42 o
  -2   8   7       57.04       59.87      6.34 o
  -1   8   7      305.26      316.40     11.70 o
   0   8   7      296.23      333.71     11.31 o
   1   8   7      407.08      399.08     15.20 o
   2   8   7      357.98      350.01     16.09 o
   3   8   7     1811.87     1753.89     41.44 o
   4   8   7       14.70       13.40      3.50 o
   5   8   7        0.50        0.86      1.92 o
   6   8   7     1017.79     1009.38     12.69 o
   7   8   7       90.48       77.96      3.40 o
   8   8   7      184.55      162.30      4.57 o
   9   8   7      897.28      846.28     14.11 o
  10   8   7      121.31      135.92      6.93 o
  11   8   7        2.43        6.59      3.44 o
  -1   9   7        1.21        4.72      3.95 o
   0   9   7      146.37      152.94     10.35 o
   1   9   7      184.58      182.58      8.79 o
   2   9   7       74.92       85.70      9.21 o
   3   9   7       34.20       25.16      6.25 o
   4   9   7     1477.36     1505.58     26.75 o
   5   9   7       35.89       43.05      4.15 o
   6   9   7      206.66      198.99      6.88 o
   7   9   7      279.09      291.20      6.71 o
   8   9   7        5.91        6.66      3.32 o
   9   9   7        6.87        6.56      2.64 o
  10   9   7      322.52      307.86      9.91 o
   1  10   7      201.44      206.54     14.44 o
   2  10   7      306.33      327.13     16.87 o
   3  10   7        1.62        5.91      3.50 o
   4  10   7       36.95       41.13      4.43 o
   5  10   7      609.01      611.29     12.98 o
   6  10   7       47.63       39.66      3.91 o
   7  10   7      114.39      109.94      5.33 o
   8  10   7      216.32      231.73     13.41 o
   9  10   7      120.58      118.95      5.05 o
   3  11   7      460.68      525.73     27.90 o
   4  11   7        4.25       -0.75      2.99 o
   5  11   7        8.69        4.98      3.16 o
   6  11   7      291.67      312.69      8.61 o
   7  11   7       88.84       95.40      5.52 o
  -3  -8   8      139.49      113.80      7.29 o
  -2  -8   8     1058.50      921.42     18.02 o
  -1  -8   8        7.36        5.77      6.83 o
   0  -8   8        4.75       -8.80      5.87 o
   1  -8   8       49.32       64.37     10.95 o
   2  -8   8      202.17      232.86     17.01 o
   3  -8   8        2.60       -3.34      7.17 o
  -4  -7   8      102.36       88.60     10.79 o
  -3  -7   8      123.11      111.51      6.84 o
  -2  -7   8      193.32      211.83      8.50 o
  -1  -7   8       34.22       37.20      5.49 o
   0  -7   8      352.43      406.38     20.07 o
   1  -7   8        1.70       -3.20      5.96 o
   2  -7   8        0.25        5.43      6.16 o
   3  -7   8      252.52      258.74     17.45 o
   4  -7   8       30.22       26.85      8.63 o
   5  -7   8       42.76       22.15      8.77 o
  -5  -6   8       16.60       10.51      4.05 o
  -4  -6   8        8.70        3.78      3.64 o
  -3  -6   8      215.49      198.29     10.24 o
  -2  -6   8      658.55      629.93     24.95 o
  -1  -6   8       33.37       38.88      4.47 o
   0  -6   8        1.33       -5.04      5.14 o
   1  -6   8      165.85      182.98     13.33 o
   2  -6   8       45.43       35.29      8.34 o
   3  -6   8       80.83       94.42     11.15 o
   4  -6   8      574.99      587.67     24.72 o
   5  -6   8       33.22       37.05      5.88 o
   6  -6   8        7.70        3.91      4.81 o
  -5  -5   8      190.76      200.11     10.82 o
  -4  -5   8        6.15       15.98      6.68 o
  -3  -5   8       13.22       15.84      3.75 o
  -2  -5   8      205.10      226.71      8.03 o
  -1  -5   8      759.92      763.54     14.51 o
   0  -5   8       47.30       44.32      4.96 o
   1  -5   8       37.79       31.31      7.42 o
   2  -5   8      117.27       83.42      9.99 o
   3  -5   8      163.50      150.70     12.07 o
   4  -5   8        1.23       -5.32      4.02 o
   5  -5   8      558.24      555.43     15.42 o
   6  -5   8      154.05      164.06      9.37 o
   7  -5   8       35.53       42.88      6.44 o
  -6  -4   8        7.72        5.01      3.26 o
  -5  -4   8       58.02       49.05      4.53 o
  -4  -4   8      957.50      906.21     14.62 o
  -3  -4   8      179.67      177.63      7.21 o
  -2  -4   8        9.89        6.45      2.83 o
  -1  -4   8      235.63      221.45      7.45 o
   0  -4   8      221.31      215.92      8.52 o
   1  -4   8       44.36       32.08      5.84 o
   2  -4   8        2.10        0.93      2.81 o
   3  -4   8      159.53      161.39     11.49 o
   4  -4   8      151.46      149.08      7.74 o
   5  -4   8       36.98       43.69     11.17 o
   6  -4   8      526.50      515.76     14.82 o
   7  -4   8      352.54      357.83     25.54 o
   8  -4   8      148.04      163.60     10.01 o
  -6  -3   8      156.08      143.25      6.68 o
  -5  -3   8      124.50      122.42      5.94 o
  -4  -3   8      234.07      223.51      8.85 o
  -3  -3   8      236.20      271.63      7.46 o
  -2  -3   8      439.06      437.15     10.60 o
  -1  -3   8       20.75       32.50      3.09 o
   0  -3   8      477.85      492.42     10.52 o
   1  -3   8      402.83      374.90      8.13 o
   2  -3   8        8.61        1.20      2.68 o
   3  -3   8       75.75       60.42      8.51 o
   4  -3   8      576.38      541.84     19.03 o
   5  -3   8      149.49      153.15      8.37 o
   6  -3   8      228.69      235.85     10.32 o
   7  -3   8      499.55      454.26     11.39 o
   8  -3   8      424.86      423.42     11.48 o
   9  -3   8        7.58       -0.30      4.58 o
  -6  -2   8      173.62      162.50      7.99 o
  -5  -2   8     1122.18     1169.92     17.30 o
  -4  -2   8       14.05        9.03      2.99 o
  -3  -2   8      187.00      179.82      6.63 o
  -2  -2   8      376.87      329.25      7.61 o
  -1  -2   8      156.44      127.43      4.85 o
   0  -2   8      235.59      250.36      5.73 o
   1  -2   8      700.92      701.53     11.52 o
   2  -2   8     1043.93     1022.95     12.35 o
   3  -2   8      266.22      258.17      6.73 o
   4  -2   8      588.84      589.89     11.00 o
   5  -2   8      620.81      650.87     16.90 o
   6  -2   8      618.06      593.03     12.56 o
   7  -2   8       56.18       90.82      5.50 o
   8  -2   8      290.72      301.57      9.45 o
   9  -2   8      233.00      229.46      8.64 o
  -6  -1   8       43.36       29.26      4.81 o
  -5  -1   8       54.45       58.24      5.36 o
  -4  -1   8       50.74       48.52      4.02 o
  -3  -1   8       47.82       53.33      3.86 o
  -2  -1   8       64.67       47.66      7.10 o
  -1  -1   8      224.46      219.15      7.02 o
   0  -1   8      487.95      536.31      8.61 o
   1  -1   8       14.31       17.11      3.30 o
   2  -1   8        5.90       10.48      1.81 o
   3  -1   8     1648.09     1583.73     28.18 o
   4  -1   8       26.81       25.72      6.86 o
   5  -1   8      100.45       71.07      5.00 o
   6  -1   8      610.56      551.93     11.23 o
   7  -1   8       77.39       76.45      6.10 o
   8  -1   8      216.93      225.47      7.92 o
   9  -1   8        7.24       10.30      3.67 o
  10  -1   8      199.94      211.81     10.85 o
  -6   0   8      155.63      210.17     12.77 o
  -5   0   8      144.17      136.24      7.25 o
  -4   0   8       11.08       18.26      3.61 o
  -3   0   8      104.27       90.05      4.46 o
  -2   0   8      226.72      207.98      6.01 o
  -1   0   8        2.89       -0.63      1.94 o
   0   0   8       19.65       20.12      2.80 o
   1   0   8     2453.84     2353.53     26.68 o
   2   0   8      112.22      109.45      4.44 o
   3   0   8      158.96      165.50      3.70 o
   4   0   8      601.25      607.50     10.61 o
   5   0   8      356.04      381.30      8.47 o
   6   0   8      203.41      236.30      7.06 o
   7   0   8       24.16       31.11      3.59 o
   8   0   8     1518.73     1461.26     21.52 o
   9   0   8      118.32      102.74      7.61 o
  10   0   8        0.68        2.20      5.62 o
  -6   1   8       23.74       28.48      8.46 o
  -5   1   8       86.48       84.49      7.21 o
  -4   1   8      211.75      207.24      7.77 o
  -3   1   8       76.92       76.20      5.03 o
  -2   1   8       75.94       76.51      4.64 o
  -1   1   8      806.30      824.63     13.75 o
   0   1   8      263.23      286.86      7.22 o
   1   1   8       90.46       82.81      3.98 o
   2   1   8     1549.42     1522.44     16.29 o
   3   1   8      409.64      405.80      5.89 o
   4   1   8      253.10      231.95      6.22 o
   5   1   8     2129.03     2129.91     25.79 o
   6   1   8     1186.27     1184.26     17.22 o
   7   1   8       31.62       29.36      3.43 o
   8   1   8       66.60       63.24      7.71 o
   9   1   8      238.74      241.56     10.05 o
  10   1   8       22.49       20.20      4.92 o
  11   1   8       46.77       44.22     18.01 o
  -5   2   8      180.04      209.42     11.46 o
  -4   2   8      512.33      519.80     14.93 o
  -3   2   8      768.37      826.08     15.15 o
  -2   2   8        6.97        3.79      3.26 o
  -1   2   8       88.74       95.62      4.84 o
   0   2   8      811.14      830.84     13.38 o
   1   2   8      742.47      734.37     10.09 o
   2   2   8      175.19      154.30      4.14 o
   3   2   8     1490.53     1406.07     18.12 o
   4   2   8      899.56      925.29     11.41 o
   5   2   8        0.46        0.09      1.80 o
   6   2   8      724.34      720.44     25.14 o
   7   2   8      322.60      341.00     10.72 o
   8   2   8      215.30      243.91     18.42 o
   9   2   8       18.82        8.86      5.16 o
  10   2   8      936.09      895.56     20.96 o
  11   2   8       60.11       51.90      6.74 o
  -5   3   8      264.65      257.67     11.63 o
  -4   3   8       18.55       21.81      4.79 o
  -3   3   8      330.77      327.50     11.46 o
  -2   3   8      410.53      411.15     10.04 o
  -1   3   8       64.49       67.49      4.41 o
   0   3   8      196.88      183.32      6.11 o
   1   3   8     1802.79     1735.38     26.77 o
   2   3   8       42.15       46.38      5.26 o
   3   3   8        7.43       10.84      2.02 o
   4   3   8     3212.83     3237.69     35.57 o
   5   3   8      357.41      393.58      6.80 o
   6   3   8      172.31      181.72      7.55 o
   7   3   8      847.01      816.51     13.70 o
   8   3   8      133.66      135.01      5.72 o
   9   3   8       60.36       65.54      6.27 o
  10   3   8       12.30       15.52      4.61 o
  11   3   8      400.98      407.83     14.74 o
  -4   4   8      144.61      141.35      8.65 o
  -3   4   8       22.97       32.11      5.16 o
  -2   4   8      435.08      419.28     17.40 o
  -1   4   8     1146.45     1099.88     20.99 o
   0   4   8       15.79       10.34      4.14 o
   1   4   8      182.54      181.93      7.33 o
   2   4   8      523.59      544.81     12.15 o
   3   4   8        0.67       -0.61      1.74 o
   4   4   8       11.48        6.46      1.83 o
   5   4   8      450.22      482.88     12.04 o
   6   4   8     1050.52      986.17     19.16 o
   7   4   8     1006.77      966.44     15.40 o
   8   4   8      807.07      772.54     13.83 o
   9   4   8     1760.69     1763.88     24.50 o
  10   4   8        4.00        4.69      2.97 o
  11   4   8       15.39       23.49      5.37 o
  -4   5   8       52.99       57.95      6.78 o
  -3   5   8      165.28      187.20     12.94 o
  -2   5   8       81.90       76.88      8.92 o
  -1   5   8      282.66      250.89     13.33 o
   0   5   8      153.81      152.93     10.47 o
   1   5   8      190.77      195.87     11.29 o
   2   5   8      147.93      159.16      6.83 o
   3   5   8     1312.16     1297.65     17.55 o
   4   5   8      205.55      187.21      7.90 o
   5   5   8        1.69        3.39      2.08 o
   6   5   8      275.63      268.99      9.36 o
   7   5   8     1337.35     1354.04     25.78 o
   8   5   8       13.89       17.66      3.09 o
   9   5   8        4.04        1.49      4.65 o
  10   5   8      453.90      446.51     11.08 o
  11   5   8        9.96       11.01      3.60 o
  -3   6   8       17.95       17.08      4.72 o
  -2   6   8      303.62      290.93     15.51 o
  -1   6   8       48.17       42.51      7.22 o
   0   6   8      689.08      684.03     22.64 o
   1   6   8      117.57      125.49      9.74 o
   2   6   8       25.62       29.57      5.57 o
   3   6   8       82.73      100.34      8.29 o
   4   6   8       46.15       50.05      4.69 o
   5   6   8      712.01      702.77     15.18 o
   6   6   8       68.53       71.72      3.62 o
   7   6   8       19.53       17.17      3.16 o
   8   6   8     3172.72     2901.04     35.37 o
   9   6   8       36.70       30.92      3.94 o
  10   6   8       17.09       21.06      3.71 o
  11   6   8      296.83      287.24      9.56 o
  -2   7   8        3.40        4.12      3.82 o
  -1   7   8      515.34      545.80     15.27 o
   0   7   8      103.06       96.53      6.65 o
   1   7   8       70.28       59.72      7.90 o
   2   7   8      805.81      817.71     25.11 o
   3   7   8      193.25      202.03     11.88 o
   4   7   8     1315.83     1261.81     31.89 o
   5   7   8     1835.66     1759.20     23.32 o
   6   7   8      524.55      543.19      8.55 o
   7   7   8      130.77      152.79      4.73 o
   8   7   8       30.47       31.28      6.47 o
   9   7   8      558.69      546.47     13.10 o
  10   7   8        3.30        0.75      2.96 o
  11   7   8        1.62       -1.76      4.95 o
  -1   8   8       12.26       14.62      4.45 o
   0   8   8      317.28      349.22     12.22 o
   1   8   8       18.05       12.66      5.74 o
   2   8   8       74.31       62.63      8.29 o
   3   8   8      459.17      502.94     19.63 o
   4   8   8      674.97      667.65     22.78 o
   5   8   8       61.09       52.41      4.32 o
   6   8   8      339.30      315.66      6.80 o
   7   8   8     1014.14      976.17     12.71 o
   8   8   8      186.74      167.68      8.70 o
   9   8   8       70.89       65.54      5.24 o
  10   8   8      551.05      533.13     18.96 o
   0   9   8       25.60       40.10      5.72 o
   1   9   8      315.49      366.64     17.93 o
   2   9   8       30.16       29.52      6.98 o
   3   9   8      112.49      124.81     11.25 o
   4   9   8     1390.65     1390.84     37.03 o
   5   9   8      817.56      830.28     13.31 o
   6   9   8      514.94      501.76      9.98 o
   7   9   8      112.13      120.85      4.80 o
   8   9   8      128.21      140.40      5.12 o
   9   9   8       14.87       12.85      3.00 o
  10   9   8       65.80       77.95      6.03 o
   2  10   8      462.89      523.54     22.68 o
   3  10   8      216.48      215.46     14.49 o
   4  10   8      159.73      170.96      8.77 o
   5  10   8      167.47      157.98      7.02 o
   6  10   8      425.05      418.34     11.21 o
   7  10   8        5.62       10.45      2.69 o
   8  10   8      115.71      114.07      5.58 o
  -2  -7   9       64.80       52.79      5.48 o
  -1  -7   9       88.43       64.56     10.81 o
   0  -7   9      203.83      220.45     16.00 o
   1  -7   9        7.72       13.62      7.03 o
   2  -7   9       38.54       32.28      9.21 o
   3  -7   9      128.45      145.46     14.49 o
   4  -7   9      142.03      156.32     15.03 o
  -4  -6   9        3.11        2.28      3.81 o
  -3  -6   9        0.14       -3.35      3.17 o
  -2  -6   9      172.07      199.19      9.10 o
  -1  -6   9       57.76       65.84      7.56 o
   0  -6   9        0.21        0.53      6.01 o
   1  -6   9       46.17       53.90      9.50 o
   2  -6   9      118.66      115.22     12.31 o
   3  -6   9        0.40        0.92      6.50 o
   4  -6   9       52.37       28.79      9.02 o
   5  -6   9      308.67      307.65     19.34 o
  -4  -5   9      177.55      187.75      7.89 o
  -3  -5   9        0.27       -4.73      3.15 o
  -2  -5   9        0.48       -2.90      2.92 o
  -1  -5   9      778.72      771.09     18.78 o
   0  -5   9      102.38      104.84      7.02 o
   1  -5   9      263.17      240.76     15.46 o
   2  -5   9       17.56       33.06      8.24 o
   3  -5   9      108.34      111.34     11.83 o
   4  -5   9        0.49       -1.79      5.33 o
   5  -5   9      203.63      213.00     18.18 o
   6  -5   9      300.28      297.02     12.28 o
   7  -5   9       26.16       48.88      6.99 o
  -5  -4   9       32.80       21.64      4.63 o
  -4  -4   9        0.30       -0.66      3.04 o
  -3  -4   9      547.99      567.89     15.71 o
  -2  -4   9       20.49        8.75      2.75 o
  -1  -4   9       63.20       52.48      4.42 o
   0  -4   9      544.89      578.94     14.71 o
   1  -4   9      207.57      231.31     14.59 o
   2  -4   9       57.93       45.51      8.05 o
   3  -4   9      207.56      203.94      9.11 o
   4  -4   9      360.90      361.02     11.82 o
   5  -4   9      119.65      115.78      8.41 o
   6  -4   9        0.52        5.93      4.29 o
   7  -4   9      791.87      779.48     20.09 o
   8  -4   9        3.76       -3.93      4.56 o
  -5  -3   9      345.09      344.47      9.53 o
  -4  -3   9       40.53       42.72      6.50 o
  -3  -3   9       21.80       14.91      3.14 o
  -2  -3   9      382.87      354.68      8.39 o
  -1  -3   9        1.49        1.34      2.54 o
   0  -3   9        0.70       -3.02      3.26 o
   1  -3   9     1217.93     1156.90     25.79 o
   2  -3   9      740.10      725.25     27.63 o
   3  -3   9      727.81      764.64     30.00 o
   4  -3   9      202.37      213.18     10.13 o
   5  -3   9      448.33      466.91     10.68 o
   6  -3   9      407.72      430.69     10.67 o
   7  -3   9      253.86      271.67      9.06 o
   8  -3   9       93.28       91.28     13.13 o
  -5  -2   9      351.72      348.49     19.03 o
  -4  -2   9      102.05       98.88      5.48 o
  -3  -2   9      132.97      145.84      7.48 o
  -2  -2   9        0.60       -3.07      2.04 o
  -1  -2   9       91.39      100.52      5.27 o
   0  -2   9      810.71      810.71     13.81 o
   1  -2   9        5.73        5.52      2.46 o
   2  -2   9     1688.65     1713.14     27.95 o
   3  -2   9       20.94       17.49      3.82 o
   4  -2   9      373.88      348.97     11.49 o
   5  -2   9       43.87       47.99      4.14 o
   6  -2   9      410.98      390.14      9.89 o
   7  -2   9      100.47      114.80      6.07 o
   8  -2   9       61.59       58.10      5.38 o
   9  -2   9       26.43       37.94      5.05 o
  -5  -1   9       50.81       46.59      5.41 o
  -4  -1   9        2.20       -1.11      3.14 o
  -3  -1   9      344.45      361.43      9.28 o
  -2  -1   9       16.43       12.21      2.85 o
  -1  -1   9      153.62      155.90      6.26 o
   0  -1   9      811.26      777.67     11.34 o
   1  -1   9     1019.03     1030.19     15.40 o
   2  -1   9       64.72       75.63      3.45 o
   3  -1   9      153.47      142.03      8.97 o
   4  -1   9      467.69      486.13      9.82 o
   5  -1   9       79.14      100.43      6.36 o
   6  -1   9        3.16        1.71      2.65 o
   7  -1   9      471.67      473.63     10.93 o
   8  -1   9       64.43       69.60      6.45 o
   9  -1   9        8.67        5.43      3.49 o
  10  -1   9      134.23      128.90      9.37 o
  -5   0   9      158.27      159.56      8.06 o
  -4   0   9       37.23       39.36      4.83 o
  -3   0   9        0.54        0.18      2.69 o
  -2   0   9      595.14      625.62     12.89 o
  -1   0   9        6.68        1.38      2.40 o
   0   0   9       11.64       14.08      2.76 o
   1   0   9      154.99      147.21      4.75 o
   2   0   9     1404.22     1380.41     18.82 o
   3   0   9        4.48        1.74      2.72 o
   4   0   9      112.13      110.12      7.46 o
   5   0   9      426.50      390.35      8.86 o
   6   0   9      187.29      207.78      6.90 o
   7   0   9      189.85      194.21      7.01 o
   8   0   9      690.36      669.16     25.34 o
   9   0   9       28.24       25.24      5.21 o
  10   0   9       47.44       57.89      7.05 o
  -5   1   9        0.60        1.09      4.27 o
  -4   1   9      323.70      334.08     10.28 o
  -3   1   9      218.64      216.47     10.11 o
  -2   1   9       20.15       15.25      3.38 o
  -1   1   9     1144.43     1118.27     22.84 o
   0   1   9       21.53       19.22      3.07 o
   1   1   9      637.09      636.77     11.42 o
   2   1   9      191.81      164.29      5.68 o
   3   1   9     1602.50     1610.16     15.55 o
   4   1   9       39.49       46.13      3.51 o
   5   1   9        0.81       -0.34      2.08 o
   6   1   9       75.97       82.06      5.40 o
   7   1   9      612.61      604.11     11.95 o
   8   1   9      109.83      114.24      8.77 o
   9   1   9      562.59      554.88     17.13 o
  10   1   9       96.17      100.38      8.24 o
  -4   2   9        8.02        8.33      4.94 o
  -3   2   9      975.71      976.26     18.09 o
  -2   2   9      367.31      357.63      9.79 o
  -1   2   9      492.31      520.70     11.19 o
   0   2   9     1117.07     1169.68     17.52 o
   1   2   9       72.05       67.62      4.68 o
   2   2   9      305.53      310.42      7.44 o
   3   2   9      280.10      261.19      6.72 o
   4   2   9     1767.41     1669.32     18.15 o
   5   2   9       46.62       52.64      3.74 o
   6   2   9      199.79      202.26      6.49 o
   7   2   9      144.42      144.38      7.57 o
   8   2   9        0.97        4.07      6.18 o
   9   2   9      134.40      132.18      7.98 o
  10   2   9      502.29      461.87     14.94 o
  11   2   9      152.01      164.65     14.30 o
  -4   3   9        1.83       -1.54      4.80 o
  -3   3   9       19.79       16.78      7.13 o
  -2   3   9      863.85      858.51     15.71 o
  -1   3   9      520.40      511.22     11.29 o
   0   3   9      899.28      889.67     14.80 o
   1   3   9      391.76      381.69     10.82 o
   2   3   9     1059.12     1020.69     14.85 o
   3   3   9      671.70      682.52     11.23 o
   4   3   9      232.34      218.75      6.37 o
   5   3   9      983.94      990.34     15.00 o
   6   3   9       86.91       82.56     10.81 o
   7   3   9       86.73       84.17      6.13 o
   8   3   9     1038.85     1055.63     16.98 o
   9   3   9      235.69      226.97     15.78 o
  10   3   9       66.59       78.38      7.25 o
  11   3   9      614.85      639.37     18.46 o
  -3   4   9       35.09       35.00      7.61 o
  -2   4   9       84.29       83.81      9.31 o
  -1   4   9     1824.30     1720.26     29.49 o
   0   4   9      547.95      577.62     14.45 o
   1   4   9       37.05       32.92      4.29 o
   2   4   9      911.39      897.09     13.96 o
   3   4   9       51.98       48.87      3.44 o
   4   4   9       44.75       39.52      2.83 o
   5   4   9      186.16      196.83      8.05 o
   6   4   9      460.25      454.13     12.36 o
   7   4   9       38.35       53.99      6.30 o
   8   4   9       50.31       46.31      4.20 o
   9   4   9      580.90      616.77     12.87 o
  10   4   9      452.16      438.90     14.72 o
  11   4   9       18.84       22.83      5.29 o
  -3   5   9      319.99      369.06     18.61 o
  -2   5   9       45.75       29.37      6.93 o
  -1   5   9       42.55       31.17      6.69 o
   0   5   9      668.05      678.89     22.64 o
   1   5   9       70.79       60.04      5.24 o
   2   5   9        5.25        6.64      3.01 o
   3   5   9        1.55       -0.19      2.13 o
   4   5   9      543.05      541.42     12.78 o
   5   5   9      130.06      120.70      5.17 o
   6   5   9        1.74        1.40      6.66 o
   7   5   9      519.73      524.62     14.02 o
   8   5   9      124.55      112.82      5.77 o
   9   5   9       63.15       54.90      8.37 o
  10   5   9      527.01      488.17     11.91 o
  11   5   9      252.63      231.87     13.93 o
  -2   6   9      255.05      265.62     15.66 o
  -1   6   9       52.42       47.41      8.14 o
   0   6   9       44.94       26.61      6.35 o
   1   6   9     1027.92      986.25     28.55 o
   2   6   9      781.32      793.57     24.53 o
   3   6   9       10.41        8.97      4.36 o
   4   6   9        1.53       -4.45      5.04 o
   5   6   9      493.72      521.03     10.94 o
   6   6   9      108.12      100.75      5.18 o
   8   6   9      928.47      895.20     16.04 o
   9   6   9       57.99       71.71      6.13 o
  10   6   9        0.47        2.08      5.20 o
  11   6   9       87.54       77.72      7.50 o
  -1   7   9       70.73       80.93      7.15 o
   0   7   9      217.72      221.71     14.01 o
   1   7   9        4.43        7.80      5.23 o
   2   7   9       63.54       82.60      9.02 o
   3   7   9      582.13      562.27     20.26 o
   4   7   9       64.05       78.10     12.09 o
   5   7   9       46.99       48.75      5.12 o
   6   7   9     1649.32     1556.25     22.34 o
   7   7   9      285.78      293.11      7.43 o
   8   7   9       81.39       79.94      5.46 o
   9   7   9      145.98      152.92      7.72 o
  10   7   9      156.26      165.42      7.62 o
   0   8   9      140.39      138.44     10.91 o
   1   8   9      209.85      208.63     15.00 o
   2   8   9       12.60       10.08      5.04 o
   3   8   9       34.91       32.43      6.69 o
   4   8   9      529.04      567.75     21.18 o
   5   8   9        2.21        5.15      3.54 o
   6   8   9       37.36       34.79      3.58 o
   7   8   9     1079.80     1055.82     13.60 o
   8   8   9      246.55      250.39      7.28 o
   9   8   9      119.14      115.64     10.06 o
  10   8   9       38.91       41.32      4.90 o
   2   9   9      388.42      428.15     19.63 o
   3   9   9       57.93       67.91      8.92 o
   4   9   9        1.33       -3.30      3.88 o
   5   9   9      698.42      741.05     22.13 o
   6   9   9      112.22      114.69      6.51 o
   7   9   9       39.69       54.29      3.78 o
   8   9   9      489.54      514.73     10.72 o
   9   9   9       51.59       56.09      5.43 o
   4  10   9       14.16        8.05      5.62 o
   5  10   9        1.40       -0.82      2.82 o
   6  10   9      357.05      386.63      9.44 o
   7  10   9        7.65        7.15      2.74 o
  -2  -6  10       66.84       75.52      6.18 o
  -1  -6  10       31.48       46.05      9.55 o
   0  -6  10        0.80        6.59      6.83 o
   1  -6  10        1.06       -8.22      5.48 o
   2  -6  10       22.65       42.51      9.45 o
   3  -6  10       74.71      101.45     12.70 o
   4  -6  10       10.38       17.40      8.63 o
  -3  -5  10      115.08      108.70      6.98 o
  -2  -5  10        3.13        0.94      4.15 o
  -1  -5  10      288.60      261.38     11.98 o
   0  -5  10      147.61      185.79     14.69 o
   1  -5  10        0.08        0.48      5.48 o
   2  -5  10       72.32       71.88     10.32 o
   3  -5  10      199.32      185.69     14.98 o
   4  -5  10       44.77       64.90     10.81 o
   5  -5  10       24.81       33.15      9.31 o
   6  -5  10      378.93      377.95     17.18 o
  -3  -4  10      196.73      186.07      7.32 o
  -2  -4  10       36.75       39.18      4.13 o
  -1  -4  10        2.45       -0.94      2.79 o
   0  -4  10       35.49       35.89      4.14 o
   1  -4  10      296.93      307.84     16.92 o
   2  -4  10       11.04       21.62      7.37 o
   3  -4  10        2.07        4.99      6.40 o
   4  -4  10      605.65      626.15     25.01 o
   5  -4  10       36.22       46.82      6.01 o
   6  -4  10      147.09      130.40      8.60 o
   7  -4  10      281.20      279.07     12.28 o
  -4  -3  10       70.98       61.86      5.14 o
  -3  -3  10        5.72        4.00      3.83 o
  -2  -3  10       43.43       63.57      4.67 o
  -1  -3  10       65.28       72.86     13.11 o
   0  -3  10       87.80       83.35      5.12 o
   1  -3  10       93.51       99.56     10.66 o
   2  -3  10     1104.59     1080.96     32.57 o
   3  -3  10        2.05        7.38      3.92 o
   4  -3  10        1.49        2.29      3.64 o
   5  -3  10      492.33      529.80     15.12 o
   6  -3  10        1.97        4.92      5.94 o
   7  -3  10        5.42        9.07      3.71 o
   8  -3  10        9.91       12.04      5.10 o
  -4  -2  10      209.77      204.52      8.75 o
  -3  -2  10       16.96       20.33      3.54 o
  -2  -2  10      106.11       83.59      5.78 o
  -1  -2  10        1.33        3.01      2.92 o
   0  -2  10      665.19      716.46     13.55 o
   1  -2  10        3.30       -0.97      3.25 o
   2  -2  10       51.28       44.88      5.08 o
   3  -2  10      587.13      648.85     15.48 o
   4  -2  10        4.07        1.66      4.10 o
   5  -2  10      135.04      128.27      7.67 o
   6  -2  10      363.53      373.85     12.67 o
   7  -2  10      592.93      576.05     13.77 o
   8  -2  10      155.81      140.20      7.29 o
   9  -2  10       33.00       25.58      4.66 o
  -4  -1  10        6.03        6.48      3.74 o
  -3  -1  10      122.18      126.76      6.97 o
  -2  -1  10      123.03      138.91     11.73 o
  -1  -1  10      137.04      145.57      8.94 o
   0  -1  10       10.80        9.81      2.96 o
   1  -1  10      447.06      435.95      8.31 o
   2  -1  10       66.29       76.47      5.78 o
   3  -1  10       19.50       30.07      4.53 o
   4  -1  10     1546.10     1532.06     26.95 o
   5  -1  10       61.61       61.25      8.39 o
   6  -1  10      234.80      243.85      7.93 o
   7  -1  10       52.44       45.81      7.12 o
   8  -1  10      140.16      154.23      7.22 o
   9  -1  10        1.23        4.95      4.99 o
  -4   0  10       27.55       35.34      4.94 o
  -3   0  10        5.07        3.58      3.28 o
  -2   0  10       65.75       47.13      5.08 o
  -1   0  10      191.29      193.28     10.07 o
   0   0  10       55.44       45.68      3.51 o
   1   0  10       16.54       17.21      2.57 o
   2   0  10      461.91      482.96     12.79 o
   3   0  10       43.27       49.88      5.06 o
   4   0  10       23.53       36.41      4.86 o
   5   0  10      418.32      448.69      9.95 o
   6   0  10      310.20      290.37      8.26 o
   7   0  10        0.69       12.43      4.27 o
   8   0  10      109.25      116.06      6.30 o
   9   0  10      558.74      524.13     15.67 o
  10   0  10        3.57        1.74      4.46 o
  -4   1  10      100.73       85.04      6.57 o
  -3   1  10      165.29      159.73      7.69 o
  -2   1  10       41.17       32.83      7.05 o
  -1   1  10       17.11       17.61      3.49 o
   0   1  10      695.16      752.88     13.84 o
   1   1  10       53.83       54.04      4.02 o
   2   1  10       10.80       15.54      2.37 o
   3   1  10     1084.87     1053.65     13.53 o
   4   1  10       26.59       22.09      5.77 o
   5   1  10      196.03      193.71      7.34 o
   6   1  10      291.02      275.91     11.65 o
   7   1  10      150.71      158.14      9.35 o
   8   1  10       17.00       11.76      4.28 o
   9   1  10       94.86      103.61      7.94 o
  10   1  10      252.40      288.03     17.43 o
  -3   2  10      104.11       95.20      6.41 o
  -2   2  10      521.80      547.29     12.77 o
  -1   2  10        9.06       11.47      4.37 o
   0   2  10       42.25       48.80      4.32 o
   1   2  10      514.02      517.78     17.20 o
   2   2  10       59.62       61.90      4.06 o
   3   2  10      115.54      108.04      6.46 o
   4   2  10      881.36      918.53     14.66 o
   5   2  10      904.35      890.37     14.48 o
   6   2  10      267.61      284.87     11.95 o
   7   2  10     1083.98     1108.93     22.10 o
   8   2  10      457.63      473.66     13.96 o
   9   2  10      139.63      146.86     13.35 o
  10   2  10        2.02       -0.36      3.75 o
  -3   3  10       40.90       36.15     11.73 o
  -2   3  10      115.57      115.26      6.61 o
  -1   3  10      191.86      180.16      9.36 o
   0   3  10      143.96      154.37      6.48 o
   1   3  10       62.51       62.33      8.12 o
   2   3  10      716.17      724.39     15.81 o
   3   3  10      159.37      168.12      7.19 o
   4   3  10       44.36       41.72      3.53 o
   5   3  10      280.09      262.63      7.39 o
   6   3  10      550.00      533.43     13.81 o
   7   3  10      473.79      495.76     18.93 o
   8   3  10        0.80        0.92      2.64 o
   9   3  10      836.85      836.70     22.15 o
  10   3  10        0.76       -2.01      3.80 o
  11   3  10      163.32      157.94     26.73 o
  -2   4  10      102.62       93.31     10.42 o
  -1   4  10      327.48      292.84     11.07 o
   0   4  10       60.74       74.33      6.35 o
   1   4  10        0.24        1.85      2.97 o
   2   4  10       31.73       30.28      4.20 o
   3   4  10      207.22      206.80      6.98 o
   4   4  10     1180.21     1163.81     14.78 o
   5   4  10       38.66       55.30      5.22 o
   6   4  10       86.42       90.80      6.27 o
   7   4  10      893.65      841.84     24.53 o
   8   4  10      871.42      813.15     14.94 o
   9   4  10      129.06      136.12      6.61 o
  10   4  10      785.42      747.12     19.50 o
  11   4  10      128.73      119.46      9.16 o
  -2   5  10      188.87      218.61     14.93 o
  -1   5  10       60.33       76.20      9.40 o
   0   5  10       78.48       91.03      9.45 o
   1   5  10      861.36      860.29     18.66 o
   2   5  10        5.86        6.53      3.40 o
   3   5  10      205.33      221.46      7.50 o
   4   5  10     2049.60     2027.94     40.16 o
   5   5  10        5.40        6.94      2.84 o
   6   5  10       95.58       96.66      6.67 o
   7   5  10      193.78      192.27      8.82 o
   8   5  10      298.08      302.38     10.36 o
   9   5  10       78.59       75.54      5.49 o
  10   5  10       33.31       28.73      4.22 o
  11   5  10      425.05      409.51     14.77 o
  -1   6  10       70.99       64.42      9.26 o
   0   6  10      109.51      106.44     10.47 o
   1   6  10       30.15       16.38      6.01 o
   2   6  10     1053.29     1059.49     30.29 o
   3   6  10      530.41      546.87     13.89 o
   4   6  10       56.31       66.12      5.49 o
   5   6  10      303.25      281.84      8.24 o
   6   6  10      253.37      250.23      7.76 o
   7   6  10      290.22      268.44     10.46 o
   8   6  10       69.89       60.81      8.36 o
   9   6  10      664.14      682.76     14.25 o
  10   6  10        0.04        0.13      3.13 o
   0   7  10      329.43      334.40     17.74 o
   1   7  10       44.11       36.60      7.80 o
   2   7  10        1.66        9.02      5.04 o
   3   7  10      621.78      680.64     23.65 o
   4   7  10        0.79       -1.58      4.10 o
   5   7  10      501.79      516.91     14.00 o
   6   7  10      743.18      711.95     13.90 o
   7   7  10      615.97      611.50     13.31 o
   8   7  10       19.25       14.19      3.54 o
   9   7  10        6.26        3.43      3.16 o
  10   7  10       19.37       14.68      3.97 o
   1   8  10      274.28      308.40     11.99 o
   2   8  10      120.74      155.59     12.12 o
   3   8  10      188.83      237.99     14.49 o
   4   8  10      213.87      211.65      9.72 o
   5   8  10      394.01      388.19     12.68 o
   6   8  10       41.14       26.96      4.02 o
   7   8  10      273.47      303.31      8.04 o
   8   8  10      547.44      558.05     13.16 o
   9   8  10       12.25       10.53      3.68 o
   3   9  10       31.17       25.25      7.42 o
   4   9  10       11.37       11.63      5.82 o
   5   9  10      307.73      314.95     12.16 o
   6   9  10      153.60      161.04      6.57 o
   7   9  10      144.92      171.40      6.60 o
   8   9  10      242.10      253.50      7.89 o
  -1  -5  11       58.34       48.57      9.60 o
   0  -5  11      239.79      272.46     17.79 o
   1  -5  11       25.15       26.76      8.97 o
   2  -5  11      187.14      168.97     14.93 o
   3  -5  11      191.97      152.15     14.64 o
   4  -5  11       90.54       92.63     12.84 o
  -2  -4  11       60.44       79.82      8.22 o
  -1  -4  11      135.94      130.78      7.65 o
   0  -4  11       95.11       81.48     11.20 o
   1  -4  11      243.74      239.59     15.85 o
   2  -4  11       32.76       30.25      8.29 o
   3  -4  11        3.08       22.83      8.19 o
   4  -4  11       64.60       68.73     11.00 o
   5  -4  11      131.64      137.42     13.96 o
   6  -4  11        1.23       -2.99      4.32 o
  -2  -3  11        0.16       -3.95      2.86 o
  -1  -3  11      366.21      370.52     10.61 o
   0  -3  11       24.93       25.44      5.02 o
   1  -3  11      333.59      312.20     17.69 o
   2  -3  11      111.60      119.24     12.21 o
   3  -3  11      497.90      531.88     23.07 o
   4  -3  11        3.54        0.15      3.87 o
   5  -3  11       36.34       41.43      9.89 o
   6  -3  11      238.64      243.70     15.51 o
   7  -3  11        3.23        6.58      4.84 o
  -3  -2  11      290.83      301.93     10.39 o
  -2  -2  11       28.71       40.17      6.30 o
  -1  -2  11       17.75       20.21      3.95 o
   0  -2  11      189.60      225.85      8.08 o
   1  -2  11      467.08      436.48     20.07 o
   2  -2  11       84.42       55.55      8.92 o
   3  -2  11       62.42       59.94     12.34 o
   4  -2  11      246.20      236.13     19.07 o
   5  -2  11        5.32        6.25      4.21 o
   6  -2  11       20.51       18.36      5.04 o
   7  -2  11      631.67      653.87     33.15 o
   8  -2  11       28.09       28.29      5.83 o
  -3  -1  11       17.32       17.18      6.92 o
  -2  -1  11      669.86      666.56     15.32 o
  -1  -1  11        9.81        3.67      3.32 o
   0  -1  11      109.44      112.39      8.22 o
   1  -1  11      256.37      286.43      8.86 o
   2  -1  11      144.88      154.90     16.82 o
   3  -1  11      133.84      124.75      7.44 o
   4  -1  11      279.08      305.69     11.14 o
   5  -1  11      258.23      272.51     10.81 o
   6  -1  11      277.21      269.63     11.10 o
   7  -1  11        6.66       10.32      4.54 o
   8  -1  11      150.54      156.94      7.55 o
  -3   0  11       26.24       26.58      6.20 o
  -2   0  11       88.77       80.05      5.92 o
  -1   0  11     1181.44     1235.50     20.27 o
   0   0  11       63.27       68.67      6.26 o
   1   0  11        3.43        1.35      2.21 o
   2   0  11       86.16       86.12      5.11 o
   3   0  11       73.45       54.06      9.06 o
   4   0  11      105.28       96.92      9.14 o
   5   0  11      174.64      189.60      9.05 o
   6   0  11       88.23      123.14      7.83 o
   7   0  11       39.90       42.69      8.70 o
   8   0  11        7.18        4.50      4.14 o
   9   0  11      406.17      426.46     14.61 o
  -2   1  11       50.96       67.05      5.74 o
  -1   1  11      241.37      245.95      8.57 o
   0   1  11      744.28      764.98     14.73 o
   1   1  11      265.52      274.32      7.16 o
   2   1  11      233.92      265.08      6.80 o
   3   1  11      380.24      414.55     12.47 o
   4   1  11       71.50       80.99      9.23 o
   5   1  11       55.60       62.65      5.98 o
   6   1  11      357.21      387.41     12.36 o
   7   1  11      443.66      461.15     16.56 o
   8   1  11      109.44      106.62      7.76 o
   9   1  11       19.30       16.92      4.83 o
  -2   2  11      660.68      681.03     15.39 o
  -1   2  11       72.86       56.11      5.24 o
   0   2  11        2.06        1.62      2.72 o
   1   2  11      244.07      239.12      9.69 o
   2   2  11       48.75       46.57      3.58 o
   3   2  11       65.14       63.73      8.34 o
   4   2  11        3.87        0.36      3.36 o
   5   2  11      300.63      301.97     10.58 o
   6   2  11       13.82       17.60      3.27 o
   7   2  11        5.49        9.53      3.85 o
   8   2  11      425.06      448.08     13.80 o
   9   2  11      127.85      115.92      8.51 o
  10   2  11       48.15       56.30     16.46 o
  -2   3  11        2.39       -0.24      3.20 o
  -1   3  11       25.80       23.75      4.15 o
   0   3  11       27.40       23.20      3.99 o
   1   3  11       20.90       21.75      4.26 o
   2   3  11      215.53      231.90      9.20 o
   3   3  11      735.61      770.08     14.78 o
   4   3  11        7.81        6.87      3.54 o
   5   3  11       45.94       33.17      4.88 o
   6   3  11      486.35      531.39     25.86 o
   7   3  11       87.98       78.23      6.74 o
   8   3  11      111.62      102.42      8.39 o
   9   3  11      356.10      345.77     13.18 o
  10   3  11       64.85       62.45      7.41 o
  -1   4  11       28.67       35.97      5.75 o
   0   4  11      378.28      397.21     17.04 o
   1   4  11       34.03       35.86      5.21 o
   2   4  11      104.59      104.74     20.09 o
   3   4  11       74.19       79.15      5.79 o
   4   4  11      989.30      995.05     16.20 o
   5   4  11       13.74        9.47      3.71 o
   6   4  11        0.64       -0.70      3.21 o
   7   4  11      721.56      727.80     17.72 o
   8   4  11       29.43       23.88      4.98 o
   9   4  11       12.45        7.59      3.38 o
  10   4  11      323.06      339.80     25.13 o
   0   5  11      100.38      103.97     10.66 o
   1   5  11      153.76      178.10      9.03 o
   2   5  11      528.15      497.98     15.49 o
   3   5  11       51.87       62.50      5.64 o
   4   5  11      143.48      148.77      8.59 o
   5   5  11     1279.36     1269.41     38.18 o
   6   5  11        5.39        1.31      3.40 o
   7   5  11       92.30       99.13      7.28 o
   8   5  11      390.03      398.04     13.36 o
   9   5  11       32.90       22.45      4.20 o
  10   5  11      104.95       93.08     10.32 o
   0   6  11        3.34       -1.45      5.48 o
   1   6  11      142.49      128.01     11.44 o
   2   6  11      131.32      114.54     10.47 o
   3   6  11      519.99      564.50     21.18 o
   4   6  11        0.30        1.71      3.29 o
   5   6  11        6.08        7.56      3.09 o
   6   6  11      731.72      700.56     17.45 o
   7   6  11        0.48       -2.99      3.47 o
   8   6  11       59.95       69.31      5.55 o
   9   6  11      367.41      349.04     12.23 o
  10   6  11       57.08       62.95      6.17 o
   2   7  11      123.40      141.63     11.73 o
   3   7  11       29.59       26.13      7.08 o
   4   7  11      430.21      460.35     18.54 o
   5   7  11        5.24        3.42      4.02 o
   6   7  11        0.01        0.55      2.70 o
   7   7  11      591.45      622.26     17.09 o
   8   7  11       25.25       20.73      4.18 o
   9   7  11        0.54        0.35      3.41 o
   3   8  11       21.00       16.34      5.11 o
   4   8  11       15.77       13.03      4.28 o
   5   8  11      192.33      217.25      9.85 o
   6   8  11        0.38       -3.42      2.89 o
   7   8  11       75.28       82.21      5.07 o
   8   8  11      262.43      280.21      9.59 o
   1  -4  12        5.39        1.65      6.88 o
   2  -4  12      120.60      112.11     12.99 o
   3  -4  12       47.08       41.01      9.79 o
   4  -4  12        0.28       -5.87      6.88 o
   0  -3  12      115.05      128.45     13.43 o
   1  -3  12        7.34       -1.65      5.96 o
   2  -3  12       32.59       26.80      8.14 o
   3  -3  12      474.25      494.36     23.12 o
   4  -3  12       34.33       23.36      8.87 o
   5  -3  12       31.73       31.99      8.92 o
  -1  -2  12       11.87       10.31      3.98 o
   0  -2  12       21.34       21.55      4.37 o
   1  -2  12      327.24      320.83     18.52 o
   2  -2  12        0.49       -2.38      6.01 o
   3  -2  12       66.91       62.09      9.99 o
   4  -2  12      334.49      371.05     12.98 o
   5  -2  12      197.29      223.65     10.66 o
   6  -2  12        1.19        3.98      4.62 o
   7  -2  12      124.31      128.16     16.46 o
  -1  -1  12      313.07      316.00     10.25 o
   0  -1  12       48.09       50.52      6.65 o
   1  -1  12       31.50       30.05      8.24 o
   2  -1  12      416.30      395.58     19.49 o
   3  -1  12       75.25       60.93     11.44 o
   4  -1  12       79.40       80.63      7.03 o
   5  -1  12      398.92      405.51     27.00 o
   6  -1  12       60.45       76.31      8.02 o
   7  -1  12        0.63       14.18      4.91 o
  -1   0  12       14.59       14.84      5.76 o
   0   0  12      762.49      808.69     15.86 o
   1   0  12        0.12        1.06      2.95 o
   2   0  12       27.87       25.94      8.87 o
   3   0  12      394.61      430.38     13.37 o
   4   0  12       12.87       15.59      4.39 o
   5   0  12      140.21      135.40      8.40 o
   6   0  12      908.92      958.34     21.59 o
   7   0  12       27.66       34.62      5.87 o
   8   0  12       77.47       73.53     11.05 o
  -1   1  12        2.90       -2.38      3.22 o
   0   1  12       37.04       35.59      4.90 o
   1   1  12      332.36      343.45      8.41 o
   2   1  12       10.74        9.10      2.74 o
   3   1  12      229.24      233.55     10.09 o
   4   1  12        3.45        1.67      3.72 o
   5   1  12        1.41       -3.18      3.47 o
   6   1  12      221.75      225.60     10.37 o
   7   1  12      336.80      324.42     17.79 o
   8   1  12      958.52      942.04     32.04 o
   9   1  12        2.43        1.48      4.48 o
  -1   2  12        3.80        8.70      3.72 o
   0   2  12       42.32       50.15      4.98 o
   1   2  12      173.63      156.88      7.06 o
   2   2  12      187.88      213.20      7.72 o
   3   2  12      326.81      313.76     11.55 o
   4   2  12      141.23      155.75      8.72 o
   5   2  12       35.92       44.86      5.79 o
   6   2  12      298.41      278.67     23.90 o
   7   2  12      210.78      186.18     13.86 o
   8   2  12      281.86      282.91     14.32 o
   9   2  12      272.34      271.93     11.90 o
   0   3  12       80.45       84.40     19.49 o
   1   3  12        6.28        1.00      3.66 o
   2   3  12        2.72        7.73      3.84 o
   3   3  12     1139.57     1097.11     38.85 o
   4   3  12       42.42       39.91      5.63 o
   5   3  12       10.98        5.65      3.91 o
   6   3  12      137.74      102.08     11.25 o
   7   3  12      351.41      383.79     14.13 o
   8   3  12        5.58        9.71      4.31 o
   9   3  12       42.58       40.25      6.15 o
   0   4  12       16.62       13.41      5.87 o
   1   4  12      255.80      258.34     10.99 o
   2   4  12        6.87        3.72      3.93 o
   3   4  12       61.81       72.81      7.82 o
   4   4  12      743.71      775.92     18.28 o
   5   4  12      295.99      305.66     16.96 o
   6   4  12      227.36      218.99     14.88 o
   7   4  12       86.09      113.88      8.01 o
   8   4  12      315.37      336.71     12.56 o
   9   4  12       21.68       22.34      4.13 o
   1   5  12       78.15       68.25      8.24 o
   2   5  12      228.34      234.79     18.93 o
   3   5  12        0.23        0.24      5.89 o
   4   5  12       30.76       32.11      5.26 o
   5   5  12     1386.96     1272.42     36.98 o
   6   5  12      312.28      308.30     11.50 o
   7   5  12      118.38      129.77      8.23 o
   8   5  12        3.91        0.33      3.82 o
   9   5  12      127.41      126.33      7.32 o
   2   6  12      223.83      266.06     15.80 o
   3   6  12      675.51      691.93     24.72 o
   4   6  12      292.50      307.02     15.90 o
   5   6  12       77.05       72.16      6.64 o
   6   6  12      214.76      221.58     10.30 o
   7   6  12       80.91       85.59      7.53 o
   8   6  12       83.90       87.30      7.82 o
   4   7  12      141.54      123.65     11.20 o
   5   7  12       28.36       24.52      4.10 o
   6   7  12       19.98       18.13      4.99 o
   7   7  12      523.54      558.79     18.30 o
   2  -2  13       98.49      114.49     12.99 o
   3  -2  13       65.10       36.64      9.45 o
   4  -2  13       31.28       28.99      8.34 o
   1  -1  13       77.47       67.91     11.05 o
   2  -1  13      400.75      431.25     21.57 o
   3  -1  13       43.35       53.22      9.79 o
   4  -1  13       13.29       16.82      5.08 o
   5  -1  13      116.59      117.95     15.68 o
   6  -1  13       32.00       37.54     15.80 o
   1   0  13       17.83       32.72      8.63 o
   2   0  13       76.78       77.51     11.20 o
   3   0  13        2.08       -5.05      3.72 o
   4   0  13      191.93      198.18     15.00 o
   5   0  13       23.54       28.51      5.59 o
   6   0  13       18.96       17.09      6.28 o
   7   0  13      283.01      310.78     15.34 o
   1   1  13      205.30      226.94      9.99 o
   2   1  13      257.17      267.26     20.04 o
   3   1  13        6.29        2.33      4.17 o
   4   1  13        1.63       -2.08      4.02 o
   5   1  13      111.56      104.53     10.18 o
   6   1  13       49.64       46.34      6.47 o
   7   1  13       42.29       34.37      8.63 o
   1   2  13       14.92       10.19      4.44 o
   2   2  13      147.82      131.85      8.60 o
   3   2  13      397.84      386.79     30.68 o
   4   2  13        6.22        4.99      8.92 o
   5   2  13       54.70       52.05      6.51 o
   6   2  13      278.75      282.49     16.82 o
   7   2  13       59.88       64.13     10.71 o
   2   3  13       24.53       33.05      4.74 o
   3   3  13      210.06      219.52     10.59 o
   4   3  13      243.43      263.24     18.18 o
   5   3  13       22.99       41.10      8.34 o
   6   3  13        1.94       -3.39      6.06 o
   7   3  13      356.34      353.94     18.95 o
   8   3  13       24.72       16.24      7.27 o
   3   4  13        6.51        3.38      3.40 o
   4   4  13       55.42       72.54      7.07 o
   5   4  13      870.61      853.05     29.76 o
   6   4  13        0.51        7.37      6.16 o
   7   4  13       73.15       71.35     10.95 o
   4   5  13        7.04        6.11      6.35 o
   5   5  13       18.01       18.66      7.71 o
   6   5  13      608.02      632.41     25.98 o
   7   5  13        7.02        6.01      6.64 o
 
